# Supplementary material for: Crystal structures of (S)-(+)-5-(3-bromo/chloro-4-isopropoxyphen­yl)-5-methyl­imidazolidine-2,4-dione
Source: Acta Crystallogr E Crystallogr Commun. 2016 Jan 16;72(Pt 2):184–7. doi: 10.1107/S2056989015023014 (PMC4770946; doi:10.1107/S2056989015023014)
Supplement: Supplementary file 1 [file e-72-00184-sup1.cif]

##############################################################################
#                                                                            #
# This CIF contains the data in a paper accepted for publication in          #
# Acta Crystallographica Section E. It conforms to the requirements of       #
# Notes for Authors for Acta Crystallographica Section E, and has been       #
# peer reviewed under the auspices of the IUCr Commission on Journals.       #
#                                                                            #
# Full details of the Crystallographic Information File format               #
# are given in the paper "The Crystallographic Information File (CIF):       #
# a New Standard Archive File for Crystallography" by S. R. Hall, F. H.      #
# Allen and I. D. Brown [Acta Cryst. (1991), A47, 655-685].                  #
#                                                                            #
# The current version of the core CIF dictionary is obtainable from          #
# ftp://ftp.iucr.org/pub/cif_core.dic.                                       #
#                                                                            #
# Software is freely available for graphical display of the structure(s)     #
# in this CIF. For information consult the CIF software page                 #
# http://www.iucr.org/resources/cif/software.                                #
#                                                                            #
# This file may be used for bona fide research purposes within the           #
# scientific community so long as proper attribution is given to the journal # 
# article from which it was obtained.                                        #
#                                                                            #
##############################################################################
data_I
_audit_creation_method     'SHELXL-2014/7'
_chemical_name_systematic
;
(<i>S</i>)-(+)-5-(3-Bromo-4-isopropoxyphenyl)-5-methylimidazolidine-2,4-dione
;
_chemical_name_common     ?
_chemical_formula_moiety     'C13 H15 Br N2 O3'
_chemical_formula_sum     'C13 H15 Br N2 O3'
_chemical_formula_iupac     'C13 H15 Br N2 O3'
_chemical_formula_weight     327.17
_chemical_melting_point_gt     480
_chemical_melting_point_lt     485
_shelx_space_group_comment
;
The symmetry employed for this shelxl refinement is uniquely defined
by the following loop, which should always be used as a source of
symmetry information in preference to the above space-group names.
They are only intended as comments.
;
_space_group_crystal_system     orthorhombic
_space_group_name_H-M_alt     'P 21 21 21'
_space_group_name_Hall     'P 2ac 2ab'
loop_
    _space_group_symop_operation_xyz
    'x, y, z'
    '-x+1/2, -y, z+1/2'
    '-x, y+1/2, -z+1/2'
    'x+1/2, -y+1/2, -z'
_cell_length_a     6.1840(3)
_cell_length_b     9.6495(4)
_cell_length_c     23.1111(10)
_cell_angle_alpha     90
_cell_angle_beta     90
_cell_angle_gamma     90
_cell_volume     1379.10(11)
_cell_formula_units_Z     4
_cell_measurement_reflns_used     9747
_cell_measurement_theta_min     2.75
_cell_measurement_theta_max     27.90
_cell_measurement_temperature     90.0(10)
_exptl_crystal_description     prism
_exptl_crystal_colour     colorless
_exptl_crystal_size_max     0.25
_exptl_crystal_size_mid     0.25
_exptl_crystal_size_min     0.10
_exptl_crystal_density_diffrn     1.576
_exptl_crystal_density_meas     ?
_exptl_crystal_density_method     'not measured'
_exptl_crystal_F_000     664
_exptl_absorpt_coefficient_mu     2.986
_exptl_absorpt_correction_type     integration
_exptl_absorpt_process_details
;
(SADABS; Bruker, 2014)
;
_shelx_estimated_absorpt_T_min     0.461
_shelx_estimated_absorpt_T_max     0.540
_exptl_absorpt_correction_T_min     0.4823
_exptl_absorpt_correction_T_max     0.6309
_diffrn_ambient_temperature     90.0(10)
_diffrn_radiation_type     MoK\a
_diffrn_radiation_wavelength     0.71073
_diffrn_measurement_device_type     'Bruker D8 VENTURE'
_diffrn_measurement_method     '\f and \w scans'
_diffrn_detector_area_resol_mean     ?
_diffrn_reflns_number     31000
_diffrn_reflns_av_R_equivalents     0.0282
_diffrn_reflns_theta_min     2.287
_diffrn_reflns_theta_max     27.913
_diffrn_reflns_theta_full     25.000
_diffrn_measured_fraction_theta_max     0.999
_diffrn_measured_fraction_theta_full     0.999
_diffrn_reflns_limit_h_min     -8
_diffrn_reflns_limit_h_max     8
_diffrn_reflns_limit_k_min     -12
_diffrn_reflns_limit_k_max     12
_diffrn_reflns_limit_l_min     -30
_diffrn_reflns_limit_l_max     30
_refine_special_details     ?
_reflns_number_total     3271
_reflns_number_gt     3206
_reflns_threshold_expression     'I > 2\s(I)'
_refine_ls_structure_factor_coef     Fsqd
_refine_ls_matrix_type     full
_refine_ls_R_factor_all     0.0180
_refine_ls_R_factor_gt     0.0173
_refine_ls_wR_factor_gt     0.0469
_refine_ls_wR_factor_ref     0.0474
_refine_ls_goodness_of_fit_ref     1.294
_refine_ls_restrained_S_all     1.294
_refine_ls_number_reflns     3271
_refine_ls_number_parameters     175
_refine_ls_number_restraints     0
_refine_ls_hydrogen_treatment     constr
_refine_ls_weighting_scheme     calc
_refine_ls_weighting_details
                      'w=1/[\s^2^(Fo^2^)+(0.0213P)^2^] where P=(Fo^2^+2Fc^2^)/3'
_atom_sites_solution_hydrogens     geom
_atom_sites_solution_primary     ?
_atom_sites_solution_secondary     ?
_refine_ls_shift/su_max     0.009
_refine_ls_shift/su_mean     0.001
_refine_diff_density_max     0.412
_refine_diff_density_min     -0.300
_refine_ls_extinction_method     none
_refine_ls_extinction_coef     .
_refine_ls_abs_structure_details
;
Flack <i>x</i> determined using 1301 quotients
[(<i>I</i>^+^)-(<i>I</i>^-^)]/[(<i>I</i>^+^)+(<i>I</i>^-^)]
(Parsons <i>et al.</i>, 2013).
;
_refine_ls_abs_structure_Flack     0.018(2)
loop_
    _atom_type_symbol
    _atom_type_description
    _atom_type_scat_dispersion_real
    _atom_type_scat_dispersion_imag
    _atom_type_scat_source
    'C' 'C' 0.0033 0.0016
                         'International Tables Vol C Tables 4.2.6.8 and 6.1.1.4'
    'H' 'H' 0.0000 0.0000
                         'International Tables Vol C Tables 4.2.6.8 and 6.1.1.4'
    'N' 'N' 0.0061 0.0033
                         'International Tables Vol C Tables 4.2.6.8 and 6.1.1.4'
    'O' 'O' 0.0106 0.0060
                         'International Tables Vol C Tables 4.2.6.8 and 6.1.1.4'
    'Br' 'Br' -0.2901 2.4595
                         'International Tables Vol C Tables 4.2.6.8 and 6.1.1.4'
_computing_data_collection
;
APEX2 (Bruker, 2014)
;
_computing_cell_refinement
;
SAINT (Bruker, 2014)
;
_computing_data_reduction
;
SAINT (Bruker, 2014)
;
_computing_structure_solution
;
<i>SHELXT</i> (Sheldrick, 2015a)
;
_computing_structure_refinement
;
SHELXL2014 (Sheldrick, 2015b)
;
_computing_molecular_graphics
;
Mercury (Macrae <i>et al.</i>, 2008)
;
_computing_publication_material
;
SHELXL2014 (Sheldrick, 2015b) and publCIF (Westrip, 2010)
;
loop_
    _atom_site_type_symbol
    _atom_site_label
    _atom_site_fract_x
    _atom_site_fract_y
    _atom_site_fract_z
    _atom_site_U_iso_or_equiv
    _atom_site_adp_type
    _atom_site_calc_flag
    _atom_site_occupancy
    _atom_site_disorder_assembly
    _atom_site_disorder_group
    Br Br1 0.51609(3) 0.26559(2) 0.22060(2) 0.01790(7) Uani d 1 . .
    O O2 0.9092(2) 0.43196(15) 0.19710(6) 0.0164(3) Uani d 1 . .
    O O3 0.9534(2) 0.63884(14) 0.53560(6) 0.0173(3) Uani d 1 . .
    O O4 0.6551(2) 0.25613(14) 0.45199(6) 0.0169(3) Uani d 1 . .
    N N5 0.7120(3) 0.61559(17) 0.45986(7) 0.0125(3) Uani d 1 . .
    H H5 0.6885 0.7037 0.4524 0.015 Uiso calc 1 . .
    N N6 0.8462(3) 0.42583(17) 0.49936(6) 0.0128(3) Uani d 1 . .
    H H6 0.9303 0.3728 0.5206 0.015 Uiso calc 1 . .
    C C7 0.6083(3) 0.5027(2) 0.42851(8) 0.0114(4) Uani d 1 . .
    C C8 0.8471(3) 0.5712(2) 0.50139(8) 0.0115(4) Uani d 1 . .
    C C9 0.7001(3) 0.3769(2) 0.46070(8) 0.0111(4) Uani d 1 . .
    C C10 0.3625(3) 0.5093(3) 0.43412(9) 0.0200(5) Uani d 1 . .
    H H10A 0.3226 0.5117 0.4751 0.030 Uiso calc 1 . .
    H H10B 0.2982 0.4273 0.4159 0.030 Uiso calc 1 . .
    H H10C 0.3087 0.5930 0.4149 0.030 Uiso calc 1 . .
    C C11 0.6865(3) 0.4922(2) 0.36572(8) 0.0112(4) Uani d 1 . .
    C C12 0.5853(3) 0.4017(2) 0.32744(8) 0.0124(4) Uani d 1 . .
    H H12 0.4623 0.3504 0.3396 0.015 Uiso calc 1 . .
    C C13 0.6632(3) 0.38634(19) 0.27186(8) 0.0120(4) Uani d 1 . .
    C C14 0.8446(4) 0.4577(2) 0.25237(8) 0.0129(4) Uani d 1 . .
    C C15 0.9471(3) 0.5475(2) 0.29057(8) 0.0143(4) Uani d 1 . .
    H H15 1.0711 0.5978 0.2784 0.017 Uiso calc 1 . .
    C C16 0.8682(3) 0.5640(2) 0.34672(8) 0.0127(4) Uani d 1 . .
    H H16 0.9400 0.6254 0.3725 0.015 Uiso calc 1 . .
    C C17 1.0475(3) 0.5314(2) 0.16795(8) 0.0151(4) Uani d 1 . .
    H H17 1.1767 0.5521 0.1925 0.018 Uiso calc 1 . .
    C C18 1.1172(4) 0.4592(2) 0.11306(9) 0.0216(5) Uani d 1 . .
    H H18A 1.2027 0.3770 0.1229 0.032 Uiso calc 1 . .
    H H18B 1.2051 0.5225 0.0897 0.032 Uiso calc 1 . .
    H H18C 0.9891 0.4313 0.0910 0.032 Uiso calc 1 . .
    C C19 0.9230(4) 0.6638(2) 0.15599(9) 0.0219(5) Uani d 1 . .
    H H19A 0.7966 0.6428 0.1320 0.033 Uiso calc 1 . .
    H H19B 1.0166 0.7296 0.1356 0.033 Uiso calc 1 . .
    H H19C 0.8753 0.7046 0.1927 0.033 Uiso calc 1 . .
loop_
    _atom_site_aniso_label
    _atom_site_aniso_U_11
    _atom_site_aniso_U_22
    _atom_site_aniso_U_33
    _atom_site_aniso_U_12
    _atom_site_aniso_U_13
    _atom_site_aniso_U_23
    Br1 0.01843(11) 0.02073(11) 0.01453(11) -0.00651(8) -0.00120(7) -0.00500(7)
    O2 0.0215(8) 0.0166(7) 0.0111(7) -0.0051(6) 0.0047(6) -0.0007(5)
    O3 0.0203(8) 0.0145(6) 0.0171(7) -0.0051(6) -0.0050(6) -0.0011(5)
    O4 0.0232(7) 0.0104(7) 0.0171(7) -0.0064(6) 0.0049(5) -0.0012(6)
    N5 0.0172(9) 0.0074(8) 0.0129(8) 0.0014(7) -0.0020(7) -0.0007(6)
    N6 0.0138(9) 0.0097(8) 0.0147(8) 0.0011(7) -0.0025(7) 0.0020(6)
    C7 0.0103(9) 0.0103(10) 0.0138(9) 0.0009(8) -0.0015(7) -0.0032(8)
    C8 0.0102(9) 0.0110(9) 0.0131(9) -0.0011(7) 0.0018(7) 0.0011(7)
    C9 0.0120(9) 0.0125(9) 0.0086(8) -0.0010(7) 0.0053(7) 0.0002(7)
    C10 0.0118(10) 0.0313(14) 0.0170(10) 0.0040(9) -0.0005(8) -0.0040(10)
    C11 0.0117(9) 0.0110(9) 0.0111(9) 0.0025(8) -0.0012(7) 0.0007(7)
    C12 0.0103(9) 0.0124(9) 0.0145(9) -0.0008(7) -0.0004(7) 0.0009(7)
    C13 0.0128(9) 0.0113(9) 0.0120(9) -0.0008(7) -0.0047(7) -0.0017(7)
    C14 0.0144(10) 0.0121(9) 0.0123(9) 0.0014(8) -0.0002(7) 0.0006(7)
    C15 0.0127(9) 0.0140(9) 0.0161(9) -0.0028(7) 0.0010(7) 0.0015(7)
    C16 0.0125(9) 0.0113(9) 0.0144(9) -0.0005(7) -0.0028(8) -0.0017(7)
    C17 0.0131(10) 0.0164(9) 0.0157(9) -0.0021(8) 0.0024(8) 0.0010(7)
    C18 0.0244(11) 0.0216(11) 0.0187(10) 0.0010(9) 0.0079(9) 0.0008(9)
    C19 0.0263(12) 0.0199(11) 0.0196(10) 0.0036(9) 0.0032(9) 0.0015(8)
_geom_special_details
;
 All esds (except the esd in the dihedral angle between two l.s. planes)
 are estimated using the full covariance matrix.  The cell esds are taken
 into account individually in the estimation of esds in distances, angles
 and torsion angles; correlations between esds in cell parameters are only
 used when they are defined by crystal symmetry.  An approximate (isotropic)
 treatment of cell esds is used for estimating esds involving l.s. planes.
;
loop_
    _geom_bond_atom_site_label_1
    _geom_bond_atom_site_label_2
    _geom_bond_site_symmetry_2
    _geom_bond_distance
    _geom_bond_publ_flag
    Br1 C13 . 1.8945(18) ?
    O2 C14 . 1.361(2) ?
    O2 C17 . 1.451(2) ?
    O3 C8 . 1.218(2) ?
    O4 C9 . 1.215(2) ?
    N5 C8 . 1.343(2) ?
    N5 C7 . 1.457(3) ?
    N5 H5 . 0.8800 ?
    N6 C9 . 1.355(2) ?
    N6 C8 . 1.403(2) ?
    N6 H6 . 0.8800 ?
    C7 C10 . 1.527(3) ?
    C7 C9 . 1.532(3) ?
    C7 C11 . 1.533(2) ?
    C10 H10A . 0.9800 ?
    C10 H10B . 0.9800 ?
    C10 H10C . 0.9800 ?
    C11 C16 . 1.391(3) ?
    C11 C12 . 1.392(3) ?
    C12 C13 . 1.380(3) ?
    C12 H12 . 0.9500 ?
    C13 C14 . 1.391(3) ?
    C14 C15 . 1.390(3) ?
    C15 C16 . 1.395(3) ?
    C15 H15 . 0.9500 ?
    C16 H16 . 0.9500 ?
    C17 C18 . 1.510(3) ?
    C17 C19 . 1.518(3) ?
    C17 H17 . 1.0000 ?
    C18 H18A . 0.9800 ?
    C18 H18B . 0.9800 ?
    C18 H18C . 0.9800 ?
    C19 H19A . 0.9800 ?
    C19 H19B . 0.9800 ?
    C19 H19C . 0.9800 ?
loop_
    _geom_angle_atom_site_label_1
    _geom_angle_atom_site_label_2
    _geom_angle_atom_site_label_3
    _geom_angle_site_symmetry_1
    _geom_angle_site_symmetry_3
    _geom_angle
    _geom_angle_publ_flag
    C14 O2 C17 . . 119.19(16) ?
    C8 N5 C7 . . 112.98(16) ?
    C8 N5 H5 . . 123.5 ?
    C7 N5 H5 . . 123.5 ?
    C9 N6 C8 . . 111.90(16) ?
    C9 N6 H6 . . 124.1 ?
    C8 N6 H6 . . 124.1 ?
    N5 C7 C10 . . 111.38(18) ?
    N5 C7 C9 . . 100.82(14) ?
    C10 C7 C9 . . 111.14(19) ?
    N5 C7 C11 . . 112.40(17) ?
    C10 C7 C11 . . 113.38(17) ?
    C9 C7 C11 . . 106.91(15) ?
    O3 C8 N5 . . 128.94(19) ?
    O3 C8 N6 . . 124.06(18) ?
    N5 C8 N6 . . 107.00(16) ?
    O4 C9 N6 . . 126.56(18) ?
    O4 C9 C7 . . 126.47(18) ?
    N6 C9 C7 . . 106.94(16) ?
    C7 C10 H10A . . 109.5 ?
    C7 C10 H10B . . 109.5 ?
    H10A C10 H10B . . 109.5 ?
    C7 C10 H10C . . 109.5 ?
    H10A C10 H10C . . 109.5 ?
    H10B C10 H10C . . 109.5 ?
    C16 C11 C12 . . 118.35(17) ?
    C16 C11 C7 . . 121.39(17) ?
    C12 C11 C7 . . 120.08(17) ?
    C13 C12 C11 . . 120.15(18) ?
    C13 C12 H12 . . 119.9 ?
    C11 C12 H12 . . 119.9 ?
    C12 C13 C14 . . 121.99(17) ?
    C12 C13 Br1 . . 118.72(14) ?
    C14 C13 Br1 . . 119.29(14) ?
    O2 C14 C15 . . 125.17(19) ?
    O2 C14 C13 . . 116.75(17) ?
    C15 C14 C13 . . 118.06(17) ?
    C14 C15 C16 . . 120.16(19) ?
    C14 C15 H15 . . 119.9 ?
    C16 C15 H15 . . 119.9 ?
    C11 C16 C15 . . 121.28(18) ?
    C11 C16 H16 . . 119.4 ?
    C15 C16 H16 . . 119.4 ?
    O2 C17 C18 . . 104.66(16) ?
    O2 C17 C19 . . 110.02(17) ?
    C18 C17 C19 . . 112.35(17) ?
    O2 C17 H17 . . 109.9 ?
    C18 C17 H17 . . 109.9 ?
    C19 C17 H17 . . 109.9 ?
    C17 C18 H18A . . 109.5 ?
    C17 C18 H18B . . 109.5 ?
    H18A C18 H18B . . 109.5 ?
    C17 C18 H18C . . 109.5 ?
    H18A C18 H18C . . 109.5 ?
    H18B C18 H18C . . 109.5 ?
    C17 C19 H19A . . 109.5 ?
    C17 C19 H19B . . 109.5 ?
    H19A C19 H19B . . 109.5 ?
    C17 C19 H19C . . 109.5 ?
    H19A C19 H19C . . 109.5 ?
    H19B C19 H19C . . 109.5 ?
loop_
    _geom_torsion_atom_site_label_1
    _geom_torsion_atom_site_label_2
    _geom_torsion_atom_site_label_3
    _geom_torsion_atom_site_label_4
    _geom_torsion_site_symmetry_1
    _geom_torsion_site_symmetry_2
    _geom_torsion_site_symmetry_3
    _geom_torsion_site_symmetry_4
    _geom_torsion
    _geom_torsion_publ_flag
    C8 N5 C7 C10 . . . . 120.1(2) ?
    C8 N5 C7 C9 . . . . 2.12(19) ?
    C8 N5 C7 C11 . . . . -111.41(18) ?
    C7 N5 C8 O3 . . . . -178.24(19) ?
    C7 N5 C8 N6 . . . . 1.4(2) ?
    C9 N6 C8 O3 . . . . 174.64(18) ?
    C9 N6 C8 N5 . . . . -5.1(2) ?
    C8 N6 C9 O4 . . . . -175.63(19) ?
    C8 N6 C9 C7 . . . . 6.4(2) ?
    N5 C7 C9 O4 . . . . 176.99(19) ?
    C10 C7 C9 O4 . . . . 58.8(3) ?
    C11 C7 C9 O4 . . . . -65.4(2) ?
    N5 C7 C9 N6 . . . . -5.00(18) ?
    C10 C7 C9 N6 . . . . -123.16(18) ?
    C11 C7 C9 N6 . . . . 112.63(17) ?
    N5 C7 C11 C16 . . . . 12.9(3) ?
    C10 C7 C11 C16 . . . . 140.4(2) ?
    C9 C7 C11 C16 . . . . -96.8(2) ?
    N5 C7 C11 C12 . . . . -171.94(16) ?
    C10 C7 C11 C12 . . . . -44.5(3) ?
    C9 C7 C11 C12 . . . . 78.3(2) ?
    C16 C11 C12 C13 . . . . -1.0(3) ?
    C7 C11 C12 C13 . . . . -176.27(17) ?
    C11 C12 C13 C14 . . . . 0.9(3) ?
    C11 C12 C13 Br1 . . . . -178.41(14) ?
    C17 O2 C14 C15 . . . . -20.8(3) ?
    C17 O2 C14 C13 . . . . 160.16(18) ?
    C12 C13 C14 O2 . . . . 178.61(17) ?
    Br1 C13 C14 O2 . . . . -2.1(2) ?
    C12 C13 C14 C15 . . . . -0.5(3) ?
    Br1 C13 C14 C15 . . . . 178.87(15) ?
    O2 C14 C15 C16 . . . . -178.87(18) ?
    C13 C14 C15 C16 . . . . 0.1(3) ?
    C12 C11 C16 C15 . . . . 0.7(3) ?
    C7 C11 C16 C15 . . . . 175.87(18) ?
    C14 C15 C16 C11 . . . . -0.2(3) ?
    C14 O2 C17 C18 . . . . 170.47(16) ?
    C14 O2 C17 C19 . . . . -68.6(2) ?
loop_
    _geom_hbond_atom_site_label_D
    _geom_hbond_atom_site_label_H
    _geom_hbond_atom_site_label_A
    _geom_hbond_site_symmetry_A
    _geom_hbond_distance_DH
    _geom_hbond_distance_HA
    _geom_hbond_distance_DA
    _geom_hbond_angle_DHA
    C18 H18B O4 3_755 0.98 2.60 3.529(3) 158.4
    C15 H15 Br1 3_755 0.95 3.02 3.939(2) 162.4
    N6 H6 O4 4_556 0.88 1.97 2.828(2) 164.6
    N5 H5 O3 4_466 0.88 2.12 2.861(2) 141.2
_shelx_hkl_file
;
  -1   0   0   -5.00    0.50
  -1   0   0   -4.80    0.50
  -1   0   0   -4.80    0.30
   1   0   0   -4.80    0.30
   1   0   0   -4.80    0.50
   1   0   0   -4.50    0.30
  -1   0   0   -5.10    0.30
   2   0   0 3478.45  217.08
   2   0   0 3559.14  216.88
   2   0   0 3462.25  217.18
  -2   0   0 3459.35  216.88
  -2   0   0 3517.05  217.18
  -2   0   0 3443.96  216.98
   2   0   0 3285.97  217.08
  -3   0   0   -0.60    1.60
   3   0   0   -1.40    1.10
  -3   0   0   -1.00    1.20
   3   0   0   -1.40    1.50
   3   0   0    0.00    1.70
  -3   0   0   -1.90    1.00
  -3   0   0   -1.50    1.20
   3   0   0   -1.70    1.20
  -4   0   0   35.80    5.40
   4   0   0   35.90    7.40
  -4   0   0   38.40    5.00
   4   0   0   36.50    3.90
  -4   0   0   36.50    4.20
   5   0   0    1.40    2.30
   5   0   0   -0.60    2.40
   5   0   0    3.50    3.80
   5   0   0    5.40    3.10
  -5   0   0    0.60    3.10
   5   0   0    3.10    2.10
   5   0   0    0.30    3.10
  -5   0   0    0.80    2.40
   6   0   0  976.50   59.19
   6   0   0  796.32   61.19
   6   0   0  921.71   60.09
   6   0   0  965.50   59.19
  -6   0   0  966.00   59.39
  -6   0   0  919.11   60.49
  -7   0   0   -6.20    5.30
   7   0   0    0.00    5.10
   7   0   0   -1.60    4.00
  -7   0   0    0.10    4.50
  -8   0   0   69.99   10.60
   8   0   0   49.90    9.90
   0   1   0   -0.70    0.30
   0  -1   0   -0.70    0.20
  -1   1   0 5464.65  348.97
  -1  -1   0 5719.63  349.37
   1   1   0 5453.45  348.97
  -1  -1   0 5497.95  349.27
   1  -1   0 5352.06  348.87
   1  -1   0 5358.66  348.97
  -1  -1   0 5760.92  348.67
  -1   1   0 5511.45  349.27
  -1  -1   0 5501.05  349.37
   1   1   0 5580.44  349.17
   1   1   0 5550.54  349.57
   1  -1   0 5579.04  348.97
   1  -1   0 5546.25  349.07
   1  -1   0 5694.73  349.37
   1   1   0 5755.52  348.77
   2  -1   0 2152.88  134.79
  -2   1   0 2191.38  134.79
  -2  -1   0 2240.98  134.59
   2  -1   0 2186.88  135.09
   2   1   0 2115.39  134.59
  -2  -1   0 2150.58  134.89
  -2  -1   0 2108.99  135.09
  -2  -1   0 2087.09  134.99
   2   1   0 2206.48  134.89
   2  -1   0 2086.29  134.99
  -2   1   0 2129.09  134.99
  -2   1   0 2162.88  134.89
   2   1   0 2194.68  135.19
   2   1   0 2078.09  134.99
   2  -1   0 2010.30  134.89
   2  -1   0 2162.38  134.89
  -3  -1   0  524.25   33.10
  -3  -1   0  514.75   32.50
  -3  -1   0  515.25   32.80
   3  -1   0  525.75   33.30
   3  -1   0  509.75   33.00
   3   1   0  504.35   33.10
  -3  -1   0  502.35   33.20
   3   1   0  513.65   32.50
   3  -1   0  501.55   32.80
   3   1   0  511.15   32.80
   3  -1   0  501.55   33.00
  -3   1   0  489.95   33.10
   3   1   0  536.45   33.40
   3  -1   0  511.25   32.70
  -3   1   0  523.75   32.70
   4   1   0  353.66   22.20
   4  -1   0  333.27   23.00
  -4   1   0  356.36   23.20
   4   1   0  344.77   23.50
  -4   1   0  344.57   22.50
   4   1   0  338.37   23.00
   4  -1   0  344.27   22.60
   4  -1   0  343.97   23.30
  -4  -1   0  342.07   22.20
   4  -1   0  355.26   23.10
   4  -1   0  339.87   22.50
  -4  -1   0  345.37   23.70
  -4  -1   0  330.07   23.20
   4  -1   0  350.56   22.60
   4   1   0  343.67   22.60
  -4  -1   0  348.47   22.60
   5  -1   0   15.80    3.80
   5   1   0   18.90    3.30
   5   1   0   20.60    2.70
  -5   1   0   17.10    4.00
   5   1   0   21.60    3.70
   5  -1   0   23.70    3.60
  -5  -1   0   12.30    6.30
   5  -1   0   23.10    3.40
  -5  -1   0   20.70    3.50
  -5   1   0   20.70    3.30
   5  -1   0   20.70    4.50
   5   1   0   25.40    5.10
   5   1   0   25.80    4.50
   5  -1   0   22.90    4.20
   5  -1   0   17.60    3.20
   6  -1   0  280.97   20.40
   6   1   0  304.47   21.60
   6   1   0  299.07   19.80
  -6   1   0  308.07   20.50
   6   1   0  297.67   20.70
  -6  -1   0  294.97   21.90
   6  -1   0  298.27   20.50
   6  -1   0  306.57   21.50
   6   1   0  293.87   21.30
  -6   1   0  288.57   21.80
   6  -1   0  303.47   20.60
  -6  -1   0  303.57   20.60
  -7  -1   0   15.10    6.70
  -7   1   0   35.00    5.60
   7   1   0   25.80    6.80
  -7   1   0   23.30    6.50
   7  -1   0   27.30    5.30
  -7  -1   0   31.30    5.70
   7   1   0   30.30    4.40
   7  -1   0   30.50    6.70
   8   1   0  290.27   24.10
   8  -1   0  281.97   23.50
  -8  -1   0  277.97   23.80
   0   2   0  550.54   36.00
   0  -2   0  582.74   36.00
   0  -2   0  530.55   35.90
   0   2   0  577.64   36.00
   0  -2   0  573.24   35.70
   0  -2   0  564.94   36.00
   0   2   0  578.64   36.00
  -1  -2   0 2434.86  153.98
   1  -2   0 2465.95  153.88
  -1   2   0 2503.75  153.88
  -1  -2   0 2412.96  153.98
   1  -2   0 2490.35  153.78
  -1  -2   0 2481.75  153.88
   1   2   0 2509.55  153.68
   1  -2   0 2467.35  153.88
   1   2   0 2430.46  153.88
   1   2   0 2406.76  153.98
  -1   2   0 2495.45  153.98
  -1  -2   0 2473.55  153.68
   1   2   0 2336.47  153.88
   1  -2   0 2522.45  153.98
   1  -2   0 2294.07  153.98
   2   2   0 3349.96  207.88
   2  -2   0 3353.16  207.78
   2  -2   0 3375.86  207.78
  -2  -2   0 3263.97  207.68
   2  -2   0 3313.67  207.68
  -2  -2   0 3237.18  207.88
   2   2   0 3421.76  207.98
   2   2   0 3364.56  207.58
  -2   2   0 3277.67  207.78
   2  -2   0 3405.56  207.78
   2  -2   0 3114.99  207.78
   2  -2   0 3314.17  207.58
  -2  -2   0 3269.47  207.38
  -2   2   0 3288.67  207.78
   2   2   0 3288.27  207.78
  -2  -2   0 3292.97  207.88
  -3   2   0  259.57   17.30
   3   2   0  276.67   17.70
   3   2   0  229.78   17.30
  -3  -2   0  266.27   16.50
   3  -2   0  260.07   16.90
   3  -2   0  269.17   17.20
   3   2   0  253.87   16.50
   3   2   0  256.57   17.40
   3  -2   0  268.77   17.40
   3  -2   0  267.67   17.20
   3  -2   0  237.48   17.50
   3  -2   0  269.07   17.00
   3  -2   0  264.67   17.30
  -3  -2   0  230.98   17.40
  -3  -2   0  245.78   17.30
  -3  -2   0  262.67   17.10
   4  -2   0 3463.95  207.98
   4  -2   0 3305.47  208.38
   4   2   0 3335.07  207.28
   4   2   0 3265.57  208.28
  -4  -2   0 3333.57  207.28
  -4  -2   0 3251.37  208.28
   4   2   0 3409.36  207.98
  -4   2   0 3442.16  208.28
  -4  -2   0 3317.37  207.88
   4  -2   0 2871.31  207.98
   4  -2   0 3309.07  208.08
   4  -2   0 3374.76  207.98
  -4  -2   0 3457.25  208.48
   4   2   0 3132.89  208.48
   5   2   0   35.70    6.40
   5   2   0   31.50    5.50
   5  -2   0   35.70    6.20
   5   2   0   39.70    3.90
   5  -2   0   39.20    6.30
  -5  -2   0   38.80    6.80
   5   2   0   38.90    5.30
   5  -2   0   38.80    5.80
  -5  -2   0   40.70    6.80
   5  -2   0   47.40    5.60
  -5   2   0   41.30    6.50
   5  -2   0   37.80    5.10
  -5  -2   0   37.70    5.40
   5  -2   0   38.40    7.20
   6  -2   0  443.36   29.90
   6   2   0  451.45   28.70
   6  -2   0  453.45   30.60
   6   2   0  437.36   28.60
  -6  -2   0  459.35   29.90
  -6  -2   0  440.16   31.00
   6  -2   0  435.06   29.60
   6   2   0  434.26   29.90
   6   2   0  445.96   30.70
   6  -2   0  471.85   30.10
   6  -2   0  446.26   29.90
  -6   2   0  442.96   30.70
  -7  -2   0    7.10    5.20
  -7  -2   0   -5.20    5.70
   7   2   0    2.60    5.50
  -7   2   0   -2.00    6.10
   7  -2   0   -1.40    5.40
   7  -2   0    2.20    4.90
   8  -2   0   99.39   15.10
   8   2   0  105.99   15.80
   0   3   0   -3.80    1.00
   0   3   0   -3.10    1.00
   0   3   0   -3.60    0.90
   0  -3   0   -3.40    0.90
   0  -3   0   -1.50    1.00
   0  -3   0   -3.70    1.00
   1  -3   0  253.07   16.60
   1   3   0  252.27   16.40
  -1  -3   0  258.77   16.50
   1  -3   0  255.77   16.70
  -1   3   0  243.28   16.60
  -1  -3   0  256.67   16.70
  -1   3   0  245.18   16.60
   1   3   0  257.17   16.70
   1   3   0  251.57   16.50
  -1  -3   0  252.17   16.70
   1   3   0  258.87   16.80
  -1  -3   0  253.67   16.40
   1  -3   0  263.17   16.30
   1  -3   0  263.37   16.70
  -2   3   0   99.19    7.00
  -2  -3   0  100.29    7.30
   2  -3   0  104.79    7.10
   2   3   0  100.29    7.50
   2  -3   0   99.89    7.40
   2  -3   0  103.89    7.20
  -2  -3   0   92.59    7.40
   2  -3   0  100.39    7.40
  -2  -3   0   96.59    6.70
   2   3   0   98.19    7.40
  -2   3   0  101.99    7.20
   2  -3   0   98.69    7.20
   2   3   0  100.19    6.70
   2   3   0   96.69    7.30
  -2  -3   0  102.49    7.30
  -2   3   0   97.79    7.30
   3  -3   0   62.79    5.80
   3  -3   0   72.29    5.70
  -3  -3   0   72.29    5.90
  -3   3   0   67.59    6.10
   3  -3   0   69.89    6.20
  -3  -3   0   67.79    4.90
   3  -3   0   66.29    5.40
   3   3   0   69.99    6.30
   3   3   0   68.89    5.90
   3  -3   0   67.39    5.90
   3   3   0   64.79    4.80
   3   3   0   72.19    6.50
   3  -3   0   70.09    5.90
  -3   3   0   78.49    6.10
  -3  -3   0   75.59    6.30
  -3  -3   0   72.39    6.30
  -4  -3   0  101.09    6.80
  -4  -3   0   90.79    8.60
  -4  -3   0  102.29    8.80
  -4   3   0   98.89    8.50
   4  -3   0   98.59    8.10
   4  -3   0   92.79    7.80
   4   3   0   99.79    8.70
   4  -3   0   97.19    8.30
   4   3   0   99.69    8.10
   4   3   0  103.29    9.10
   4  -3   0  103.49    8.50
   4  -3   0  105.19    8.60
   4  -3   0  100.09    7.60
   4   3   0  101.09    6.70
   4  -3   0   99.89    8.40
  -4  -3   0  101.29    8.10
   5   3   0  118.99   10.20
  -5  -3   0  122.89   11.30
   5   3   0  133.89   11.10
   5  -3   0  130.59   10.40
   5  -3   0  131.59   11.60
  -5   3   0  125.79   10.90
  -5  -3   0  132.79   10.30
   5  -3   0  122.89    9.70
   5  -3   0  120.99   10.60
   5  -3   0  121.49   11.50
   5  -3   0  123.49   10.60
   5   3   0  125.29    8.40
   5  -3   0  129.89   10.00
  -6   3   0  246.88   18.90
  -6  -3   0  255.87   18.20
   6  -3   0  254.87   18.50
   6  -3   0  259.57   18.50
   6  -3   0  250.77   17.90
   6  -3   0  258.37   18.90
   6   3   0  239.88   18.60
  -6  -3   0  256.77   19.30
   6  -3   0  218.58   19.10
   6   3   0  261.77   19.20
   7  -3   0   31.10    6.60
  -7  -3   0   23.50    6.10
   7   3   0   23.50    6.70
   7  -3   0   26.40    6.80
  -7  -3   0   20.40    6.70
   7  -3   0   27.70    5.70
   0  -4   0 2283.07  142.29
   0   4   0 2276.07  142.39
   0   4   0 2293.07  142.39
   0  -4   0 2231.38  142.39
   0   4   0 2154.38  142.39
   0  -4   0 2326.27  142.49
  -1   4   0 1013.90   62.79
   1  -4   0  977.40   62.79
   1  -4   0 1042.60   62.09
   1   4   0  994.00   62.49
   1   4   0 1008.40   62.59
   1  -4   0  956.40   62.69
  -1   4   0  987.70   62.79
  -1  -4   0 1020.50   62.89
  -1  -4   0  990.40   62.39
  -1  -4   0  987.50   62.49
   1   4   0 1016.30   62.89
   1   4   0  925.51   62.79
   1  -4   0 1016.50   62.89
  -1  -4   0  891.21   62.79
   1  -4   0 1010.40   62.19
  -2  -4   0 2051.89  130.59
   2  -4   0 1992.10  130.49
   2  -4   0 2111.99  130.39
   2   4   0 2079.19  130.59
   2  -4   0 2115.79  130.59
  -2  -4   0 2019.10  129.99
   2  -4   0 2065.59  130.39
   2   4   0 2087.49  130.39
  -2  -4   0 2077.79  130.29
   2  -4   0 2115.79  130.09
  -2   4   0 2007.60  130.39
   2   4   0 2103.89  130.49
   2   4   0 2098.29  129.99
  -2  -4   0 2024.80  130.39
   3  -4   0  113.39    8.50
   3  -4   0  106.39    8.60
  -3   4   0  116.29    8.50
   3  -4   0  112.99    8.20
   3   4   0  113.39    8.70
  -3  -4   0  115.29   11.00
  -3  -4   0  109.39    7.60
   3  -4   0  111.19    8.70
   3   4   0  111.79    7.60
   3  -4   0  110.39    8.90
  -3  -4   0  118.19    8.90
  -3  -4   0  114.29    8.70
   3  -4   0  105.29    9.00
  -3   4   0  112.49    8.80
   3   4   0  115.89    9.20
   3   4   0  111.39    9.00
   4   4   0  344.77   24.00
   4  -4   0  323.37   23.30
  -4  -4   0  347.97   23.70
   4   4   0  373.26   23.90
   4  -4   0  351.36   23.40
   4   4   0  349.07   22.10
  -4   4   0  352.06   23.30
   4  -4   0  350.36   23.10
  -4  -4   0  338.57   23.70
  -4  -4   0  354.56   22.10
   4  -4   0  349.57   22.90
   4  -4   0  340.37   23.50
   4   4   0  333.87   23.30
   4  -4   0  345.47   23.50
  -4  -4   0  355.96   23.30
   5  -4   0   57.89    7.40
   5  -4   0   55.69    8.30
  -5  -4   0   57.89    7.10
   5  -4   0   49.99    7.60
   5  -4   0   55.79    7.50
  -5  -4   0   49.30    8.10
  -5   4   0   48.30    7.30
   5   4   0   58.29    7.40
   5  -4   0   58.59    6.40
   5   4   0   46.10    7.80
   5  -4   0   60.39    6.50
   6  -4   0  593.94   38.80
  -6  -4   0  592.24   38.30
   6   4   0  591.14   39.20
   6  -4   0  518.45   39.80
   6  -4   0  562.54   37.90
  -6   4   0  584.74   38.70
   6  -4   0  596.14   38.00
  -6  -4   0  572.44   39.20
   7  -4   0   62.49    7.70
  -7  -4   0   51.99    9.00
   7   4   0   51.99    8.60
   7  -4   0   57.49   10.40
   7  -4   0   73.39   11.70
  -7  -4   0   64.79   11.10
   7  -4   0   64.29   11.50
   0  -5   0    0.10    1.80
   0   5   0   -0.10    1.80
   0  -5   0    0.50    1.60
   0  -5   0   -0.70    1.50
   0   5   0    0.10    1.60
   0   5   0    0.40    1.70
  -1   5   0  489.55   31.30
   1   5   0  481.25   31.00
   1   5   0  474.95   31.40
  -1   5   0  489.25   31.20
   1  -5   0  481.95   31.30
   1  -5   0  484.45   31.30
  -1  -5   0  473.25   31.00
   1  -5   0  466.45   31.20
   1   5   0  492.65   31.40
  -1  -5   0  483.55   31.40
  -1  -5   0  481.55   31.30
   1   5   0  476.65   30.70
   1  -5   0  485.55   31.30
   2  -5   0   33.30    3.40
   2  -5   0   29.10    4.20
   2  -5   0   32.20    4.80
  -2   5   0   28.50    4.20
   2  -5   0   38.30    4.30
  -2   5   0   33.90    4.40
  -2  -5   0   32.60    4.50
   2   5   0   31.00    4.90
   2  -5   0   34.80    4.60
  -2  -5   0   34.80    3.90
   2   5   0   33.20    3.50
   2  -5   0   33.30    3.20
   2   5   0   35.20    4.20
   2   5   0   31.20    4.20
  -2  -5   0   29.30    4.40
  -2  -5   0   33.70    3.50
   3  -5   0    7.90    2.80
  -3  -5   0    5.80    1.70
  -3   5   0    7.30    2.80
  -3  -5   0    7.80    2.60
   3   5   0    7.30    1.80
   3   5   0    5.60    2.40
   3   5   0    6.00    3.00
   3  -5   0    7.50    2.80
   3  -5   0    6.60    2.50
   3  -5   0    8.50    2.50
  -3  -5   0    7.40    2.70
  -3  -5   0    8.50    3.20
   3   5   0    9.90    3.10
   3  -5   0    9.20    3.20
  -4  -5   0   28.70    4.70
   4  -5   0   28.30    4.70
   4  -5   0   25.00    3.90
   4  -5   0   27.80    4.40
   4  -5   0   25.90    3.60
   4  -5   0   23.80    4.00
   4   5   0   27.60    3.90
   4   5   0   25.20    4.20
  -4  -5   0   23.90    4.10
   4  -5   0   30.70    4.80
  -4  -5   0   32.90    3.10
  -4   5   0   21.10    4.20
   4   5   0   26.20    5.10
   4   5   0   25.30    4.60
   5  -5   0   32.60    6.20
   5  -5   0   41.60    6.10
   5   5   0   28.30    5.40
  -5  -5   0   44.00    7.20
   5   5   0   36.00    5.90
   5  -5   0   40.80    6.50
   5  -5   0   37.20    6.10
   5  -5   0   40.70    5.90
   6  -5   0   53.79    8.30
   6  -5   0   52.49    7.60
   6  -5   0   51.49    8.50
  -6  -5   0   39.10    7.30
   6   5   0   52.69    7.90
   6  -5   0   56.49    7.50
   6  -5   0   39.20    7.90
  -6  -5   0   47.90    6.80
  -7  -5   0    4.70    7.20
   7   5   0    6.10    6.80
  -7  -5   0   -0.40    6.00
   7  -5   0    6.10    7.60
   7  -5   0    7.60    6.40
   7  -5   0   -7.40    8.60
   7  -5   0    8.50    6.70
   0   6   0 2834.12  176.58
   0  -6   0 2800.22  176.58
   0   6   0 2674.23  176.68
   0  -6   0 2865.91  176.78
   0  -6   0 2671.13  176.68
   0   6   0 2974.90  176.78
   1  -6   0  199.88   14.40
  -1   6   0  209.78   14.30
  -1  -6   0  201.28   14.40
  -1  -6   0  204.18   14.40
   1  -6   0  208.78   14.40
   1   6   0  201.38   14.00
   1   6   0  208.18   14.40
  -1  -6   0  203.38   14.00
  -1   6   0  201.88   14.30
   1   6   0  207.18   13.40
   1  -6   0  195.28   14.30
   1  -6   0  203.68   14.50
  -2   6   0  646.34   41.30
   2  -6   0  601.44   41.40
   2  -6   0  647.64   41.50
   2   6   0  611.84   41.30
   2   6   0  660.03   41.50
  -2  -6   0  614.84   41.40
   2  -6   0  654.13   41.30
  -2  -6   0  624.34   40.80
  -2  -6   0  665.03   41.40
  -2  -6   0  647.64   40.90
   2  -6   0  650.03   40.40
   2  -6   0  654.13   40.30
   2   6   0  632.34   40.80
  -2   6   0  611.64   41.20
  -3   6   0  692.03   49.70
  -3  -6   0  687.23   47.80
   3   6   0  704.63   47.70
  -3  -6   0  768.12   47.50
  -3  -6   0  718.73   46.80
   3  -6   0  745.03   47.20
  -3  -6   0  771.02   47.80
   3  -6   0  753.72   47.00
   3  -6   0  725.33   47.90
   3   6   0  740.73   48.00
   3   6   0  758.42   46.90
   3  -6   0  752.92   47.60
  -3   6   0  774.92   47.80
   3  -6   0  727.33   47.70
   3   6   0  743.43   47.60
   3  -6   0  707.73   47.80
   4  -6   0  242.28   17.20
   4  -6   0  245.88   17.80
   4  -6   0  248.88   17.10
   4   6   0  242.38   15.80
  -4   6   0  245.98   17.40
   4  -6   0  234.08   17.10
   4   6   0  232.98   17.90
   4  -6   0  227.08   17.50
   4   6   0  222.88   17.40
  -4  -6   0  241.48   17.40
   4  -6   0  241.18   16.90
  -4  -6   0  244.88   17.50
  -4  -6   0  236.78   15.70
   5  -6   0  325.17   22.60
   5  -6   0  322.27   23.50
   5  -6   0  329.77   23.50
   5   6   0  332.07   23.80
  -5  -6   0  337.97   23.20
   5  -6   0  315.07   22.50
  -5  -6   0  320.57   23.50
   5  -6   0  328.17   23.50
   6  -6   0  368.36   27.30
   6  -6   0  374.26   26.80
  -6  -6   0  354.06   26.90
  -6  -6   0  358.16   26.10
   6  -6   0  366.36   26.40
   6   6   0  369.36   27.00
   7  -6   0   37.90    8.90
   7  -6   0   35.80    9.00
  -7  -6   0   38.40    8.10
   7   6   0   47.90    9.50
  -7  -6   0   36.60    9.70
   7  -6   0   47.30   10.40
   0  -7   0    0.40    2.40
   0  -7   0   -1.30    2.50
   0   7   0    1.80    2.60
   0  -7   0    1.00    2.90
   0   7   0   -0.40    2.90
  -1   7   0   45.70    5.90
   1   7   0   45.20    4.10
  -1  -7   0   49.90    6.20
  -1   7   0   48.50    6.10
  -1  -7   0   44.70    5.40
   1  -7   0   49.30    5.90
   1   7   0   48.30    4.30
   1   7   0   51.19    5.60
  -1  -7   0   44.70    6.10
   1  -7   0   47.30    6.30
   1   7   0   44.10    6.10
   1  -7   0   41.60    5.80
   1   7   0   50.99    6.30
   1  -7   0   47.70    6.20
   2   7   0  201.08   13.60
  -2   7   0  198.78   14.20
  -2  -7   0  198.58   13.50
   2   7   0  188.18   13.80
  -2  -7   0  184.08   14.20
  -2   7   0  194.18   14.30
   2  -7   0  183.78   14.40
   2   7   0  199.48   14.50
   2   7   0  180.98   14.20
   2  -7   0  199.98   14.30
  -2  -7   0  195.78   13.30
  -2  -7   0  172.78   14.10
   2  -7   0  197.98   14.40
   2  -7   0  186.68   14.20
  -3   7   0  165.98   12.80
  -3  -7   0  165.28   12.10
   3  -7   0  168.68   12.50
  -3   7   0  156.88   12.80
   3  -7   0  160.78   11.20
   3   7   0  162.98   13.30
  -3  -7   0  162.18   12.70
   3   7   0  163.18   11.40
   3   7   0  144.69   12.80
   3  -7   0  142.29   12.50
   3  -7   0  157.28   13.10
   3  -7   0  156.18   11.50
   3   7   0  158.38   12.50
  -3  -7   0  158.18   11.50
  -4  -7   0   33.50    5.60
   4  -7   0   35.90    5.90
   4  -7   0   38.00    5.40
   4  -7   0   40.60    6.90
   4   7   0   32.60    6.10
   4   7   0   41.80    6.50
   4  -7   0   40.80    6.90
  -4  -7   0   43.00    7.40
   4  -7   0   42.30    6.40
  -4   7   0   35.80    6.70
  -4  -7   0   38.70    5.00
  -5  -7   0   23.80    6.10
   5  -7   0   31.90    6.40
   5  -7   0   17.90    5.60
   5  -7   0   25.70    5.60
   5  -7   0   30.90    6.40
  -5   7   0   30.10    6.50
   5   7   0   21.20    6.60
   5  -7   0   26.80    5.80
  -5  -7   0   23.50    6.10
   6  -7   0  106.09   13.60
  -6  -7   0  103.79   13.60
   6  -7   0  113.09   13.00
   6  -7   0   78.99   18.00
   6   7   0  105.29   13.90
  -6  -7   0  115.29   13.40
   6  -7   0  114.09   15.80
   0  -8   0  984.60   65.19
   0   8   0  979.10   65.29
   0  -8   0 1058.99   65.19
   0  -8   0 1000.60   64.99
   0   8   0 1044.10   65.19
  -1   8   0  422.96   27.30
  -1  -8   0  393.06   27.60
  -1  -8   0  422.36   27.60
   1   8   0  440.76   29.20
   1  -8   0  399.86   27.40
   1   8   0  417.56   25.90
  -1  -8   0  397.46   27.00
   1  -8   0  411.56   27.70
  -1   8   0  369.16   27.30
   1   8   0  389.36   25.70
   1  -8   0  392.26   27.40
   2   8   0  172.28   12.50
   2  -8   0  162.18   13.70
   2  -8   0  167.48   14.40
   2   8   0  177.48   13.80
   2   8   0  163.08   13.40
  -2   8   0  196.38   14.10
  -2  -8   0  150.68   13.80
  -2   8   0  171.48   13.70
   2  -8   0  168.18   13.80
   3  -8   0  104.19    8.00
   3   8   0  105.39   10.20
   3  -8   0  116.49   11.30
  -3   8   0  104.39   12.00
   3  -8   0  114.29   10.50
  -3  -8   0  116.69   10.80
  -3   8   0  106.29   11.50
  -3  -8   0  102.49    9.30
   3   8   0  123.09   11.40
  -4  -8   0  491.25   31.70
  -4  -8   0  481.25   31.80
   4  -8   0  498.15   33.20
   4  -8   0  438.26   32.70
   4  -8   0  484.25   32.30
  -4  -8   0  514.45   33.50
  -4   8   0  502.35   33.40
   4  -8   0  503.15   33.80
   4   8   0  505.85   33.90
   4   8   0  470.05   33.70
   5  -8   0  118.59   13.20
  -5   8   0  123.49   13.50
   5   8   0  119.39   14.10
   5  -8   0  100.79   13.70
  -5  -8   0  128.19   13.50
   5  -8   0  124.99   12.60
   6  -8   0  144.39   17.30
  -6  -8   0  156.38   16.80
   6   8   0  159.28   17.20
   6  -8   0  153.78   15.80
   6  -8   0  155.08   16.70
   0  -9   0   -0.20    4.10
   0  -9   0   -1.20    3.60
   0   9   0    2.80    3.90
  -1   9   0   36.50    5.90
   1  -9   0   33.70    5.70
  -1  -9   0   39.00    6.90
  -1  -9   0   36.00    5.50
  -1  -9   0   25.90    5.40
   1   9   0   38.80    5.90
   1  -9   0   44.00    7.50
  -2  -9   0  176.28   14.20
  -2  -9   0  168.38   13.30
   2   9   0  169.38   14.40
   2   9   0  177.18   12.70
   2  -9   0  166.48   14.20
  -2  -9   0  164.48   13.50
   2  -9   0  162.98   14.10
  -2   9   0  178.08   14.20
   2   9   0  159.58   12.40
   3   9   0   24.90    5.30
   3  -9   0   18.20    5.30
  -3  -9   0   18.40    5.40
  -3   9   0   20.50    5.50
   3  -9   0   19.90    5.90
   3   9   0   15.10    5.60
  -3  -9   0   22.40    4.50
   3   9   0   18.20    5.20
  -3  -9   0   18.20    4.90
   4  -9   0   50.89    8.00
   4  -9   0   42.00    7.10
   4   9   0   29.40   12.40
  -4   9   0   35.60    7.30
   4   9   0   51.99    8.40
  -4  -9   0   44.30    7.20
  -4  -9   0   42.00    7.30
   5  -9   0   33.10    7.80
   5  -9   0   31.70    8.00
  -5   9   0   48.70    8.60
   5   9   0   39.40    8.40
   5   9   0   33.70    9.00
  -5  -9   0   35.60    7.90
   0 -10   0  431.86   29.70
   0 -10   0  415.36   29.30
   0  10   0  428.06   29.60
   1  10   0  664.63   43.40
  -1  10   0  684.03   43.20
  -1 -10   0  668.53   43.50
   1 -10   0  639.34   43.40
   1 -10   0  656.53   43.20
  -1 -10   0  561.44   44.90
  -2 -10   0  384.16   26.80
   2  10   0  390.66   27.10
  -2 -10   0  385.76   26.00
  -2  10   0  379.86   26.80
   2 -10   0  370.16   26.80
  -2 -10   0  326.17   26.40
   2  10   0  380.36   24.80
   2 -10   0  373.26   27.00
   3  10   0  401.66   30.00
   3  10   0  408.16   28.60
  -3 -10   0  417.96   29.60
  -3  10   0  408.86   29.50
   3 -10   0  423.96   30.10
   3 -10   0  418.46   29.40
  -3 -10   0  423.76   28.40
   4 -10   0   49.50    8.20
   4  10   0   40.60   10.00
   4  10   0   46.60    8.40
   4 -10   0   43.00    9.00
  -4 -10   0   38.50    7.60
  -4  10   0   46.80    8.10
  -5  10   0  299.87   25.30
   5 -10   0  298.17   24.90
  -5 -10   0  320.87   25.50
   0 -11   0    2.30    6.00
   0  11   0   -0.90    6.00
   0 -11   0    4.70    5.50
  -1  11   0    7.00    5.80
  -1 -11   0    3.90    5.50
   1 -11   0    3.90    5.70
   1  11   0    8.30    5.90
   1 -11   0   -5.10    5.60
  -1 -11   0   -3.00    5.40
   2  11   0   25.00    7.00
   2 -11   0   24.70    6.60
  -2 -11   0   22.20    6.40
   2 -11   0   22.10    7.10
  -2  11   0   25.80    7.10
  -2 -11   0   15.70    6.70
  -3  11   0    4.90    6.90
  -3 -11   0    4.90    6.10
  -3 -11   0   10.50    6.80
   3  11   0    1.80    7.10
   3 -11   0   -1.10    6.90
   3 -11   0   12.70    7.60
  -4 -11   0   59.89   10.50
   4  11   0   64.49   11.20
   4 -11   0   42.60    9.90
  -4  11   0   61.99   10.40
   0 -12   0   67.69    9.80
   0 -12   0   82.09   12.70
   0  12   0   78.49   13.40
   1  12   0  292.77   24.10
   1 -12   0  314.07   24.70
  -1 -12   0  305.47   24.30
  -1 -12   0  300.07   23.90
   1 -12   0  310.07   24.70
  -1  12   0  303.37   24.30
   2  12   0   52.29    9.90
   2 -12   0   40.10    8.70
  -2 -12   0   40.60    8.90
   2 -12   0   35.00    9.00
  -2 -12   0   26.80    8.10
  -2  12   0   31.80    8.50
   1   0   1 1424.66   90.09
  -1   0  -1 1387.46   90.09
   1   0   1 1495.95   90.19
  -1   0   1 1449.55   89.99
  -1   0   1 1434.56   90.19
  -1   0  -1 1477.65   90.19
  -1   0  -1 1374.06   90.09
   1   0   1 1467.05   90.09
   1   0  -1 1430.76   90.09
   1   0   1 1382.86   90.09
   1   0  -1 1419.36   90.09
   1   0  -1 1348.86   90.19
  -1   0   1 1440.46   90.09
   1   0  -1 1447.66   89.99
   1   0   1 1374.76   90.09
   2   0  -1   88.29    5.70
   2   0  -1   80.29    6.20
   2   0   1   84.59    5.60
   2   0   1   84.39    5.80
  -2   0   1   79.99    6.00
   2   0  -1   81.69    5.80
  -2   0  -1   77.49    6.00
   2   0  -1   80.59    6.00
   2   0   1   87.09    6.00
  -2   0   1   79.09    5.70
  -2   0   1   75.89    6.10
  -2   0   1   82.09    5.70
   3   0   1 1412.36   89.59
  -3   0   1 1436.36   89.29
  -3   0  -1 1370.46   89.59
   3   0   1 1452.15   89.49
   3   0   1 1459.75   89.89
  -3   0  -1 1447.26   89.79
   3   0   1 1405.56   89.29
   3   0  -1 1448.26   89.89
   3   0  -1 1434.86   89.29
  -3   0   1 1363.06   89.59
  -3   0  -1 1448.26   89.39
  -3   0   1 1442.16   89.29
  -3   0   1 1277.77   89.69
   3   0  -1 1378.46   89.69
   3   0  -1 1460.85   89.39
   3   0   1 1445.26   89.29
   4   0  -1  199.58   13.90
   4   0  -1  202.48   14.50
  -4   0   1  192.48   14.70
   4   0   1  212.98   13.70
   4   0  -1  202.08   13.80
  -4   0   1  204.88   13.80
  -4   0  -1  208.88   14.80
  -4   0  -1  208.68   14.40
   4   0   1  203.58   14.00
  -4   0  -1  211.68   14.00
   4   0  -1  216.78   18.00
  -4   0   1  202.08   13.80
   4   0   1  208.68   13.80
   4   0   1  215.68   14.60
   5   0   1 1757.82  112.39
  -5   0   1 1802.82  112.19
   5   0  -1 1805.72  112.19
   5   0  -1 1706.03  113.29
  -5   0  -1 1829.02  112.39
   5   0  -1 1748.33  112.19
   5   0  -1 1802.72  112.99
   5   0   1 1852.01  112.89
   5   0   1 1795.72  112.29
   5   0  -1 1747.63  112.89
  -5   0   1 1760.72  113.09
   5   0   1 1806.42  112.09
   5   0   1 1747.23  113.29
  -5   0  -1 1715.03  112.99
   6   0  -1   10.00    3.20
  -6   0  -1    3.20    4.40
   6   0   1    9.40    3.10
   6   0   1   11.50    3.90
   6   0   1    6.90    4.10
   6   0  -1   10.70    4.60
   6   0   1    6.70    3.10
   6   0  -1   11.60    3.50
  -6   0   1    8.90    3.50
   6   0  -1   10.20    3.60
  -6   0  -1    4.60    3.50
  -6   0   1    6.40    4.60
   7   0  -1  332.97   22.80
  -7   0   1  344.57   23.20
   7   0  -1  326.37   24.60
  -7   0  -1  327.27   24.20
  -7   0  -1  321.77   24.60
   7   0   1  347.07   24.60
   7   0   1  328.87   22.50
  -7   0   1  309.27   24.70
  -8   0   1  219.48   20.50
   8   0   1  223.48   20.80
   8   0  -1  224.78   20.60
   0  -1   1   20.50    1.60
  -1  -1  -1  583.24   37.10
   1   1  -1  561.04   37.00
  -1  -1  -1  590.84   37.10
   1   1  -1  583.74   37.10
   1  -1   1  549.45   37.00
   1   1  -1  556.14   37.00
   1  -1   1  545.45   37.10
  -1  -1  -1  594.34   37.10
   1   1  -1  579.84   37.20
   1  -1   1  555.14   37.10
  -1   1   1  565.94   37.10
  -1   1   1  554.54   37.10
   1  -1   1  553.24   37.00
  -1   1   1  534.75   37.10
  -1   1  -1  572.14   37.10
   1  -1  -1  644.04   37.10
   1  -1  -1  627.64   37.00
  -1  -1   1  586.04   37.20
  -1   1  -1  636.74   37.10
   1   1   1  575.04   37.10
   1  -1  -1  622.74   37.10
  -1  -1   1  556.94   37.10
  -1  -1   1  607.54   37.00
   1  -1  -1  613.94   37.10
   1   1   1  640.24   37.20
  -1   1  -1  578.34   37.10
  -1  -1   1  607.34   37.00
   2  -1   1  379.36   24.70
  -2  -1  -1  366.96   24.90
  -2  -1  -1  391.46   24.40
   2  -1   1  389.56   24.90
  -2  -1  -1  395.36   24.90
   2  -1   1  383.76   24.70
   2   1  -1  381.76   24.50
   2   1  -1  392.16   25.00
  -2   1   1  382.56   24.70
   2  -1   1  397.66   24.80
   2  -1   1  380.06   24.80
   2   1  -1  364.56   24.90
   2  -1   1  371.06   24.70
   2   1  -1  382.66   24.70
  -2   1   1  381.76   24.50
  -2  -1  -1  386.56   24.70
  -2   1   1  387.96   24.90
  -2  -1   1  383.36   25.00
  -2  -1   1  363.86   24.70
   2  -1  -1  403.16   24.60
   2   1   1  372.06   24.90
   2   1   1  383.66   25.00
   2  -1  -1  364.76   24.80
  -2   1  -1  358.26   24.80
   2   1   1  398.16   24.40
  -2  -1   1  409.86   24.50
   2  -1  -1  402.86   24.90
   2   1   1  402.46   24.80
  -2   1  -1  391.86   24.90
  -2  -1   1  371.86   24.90
   2  -1  -1  393.66   24.80
   2  -1  -1  406.66   25.00
   3   1  -1  609.34   36.00
   3  -1   1  595.34   36.20
  -3   1   1  594.14   36.40
   3  -1   1  590.74   36.00
  -3  -1  -1  594.84   36.00
   3  -1   1  622.54   36.50
   3  -1   1  620.54   36.00
   3  -1   1  600.64   36.20
  -3   1   1  615.44   36.00
  -3  -1  -1  603.54   36.30
  -3  -1  -1  600.44   35.60
   3   1  -1  620.94   36.40
   3   1  -1  637.04   36.60
  -3  -1  -1  593.64   36.40
   3  -1   1  619.24   36.00
  -3   1   1  602.04   35.80
   3  -1  -1  490.75   36.30
   3  -1  -1  533.85   36.20
   3  -1  -1  492.25   36.10
  -3  -1   1  533.45   35.70
   3  -1  -1  506.45   35.80
  -3  -1   1  522.55   36.30
  -3   1  -1  520.15   35.90
   3   1   1  528.45   35.60
  -3  -1   1  519.25   35.90
  -3  -1   1  514.35   36.20
   3   1   1  499.05   36.10
   3  -1  -1  525.55   36.00
   3   1   1  498.45   35.90
   3   1   1  537.05   36.50
  -3   1  -1  509.95   36.20
  -4   1   1  212.68   14.50
   4  -1   1  207.78   15.50
  -4   1   1  211.38   15.40
   4   1  -1  202.18   15.30
  -4   1   1  212.08   14.70
   4   1  -1  206.68   14.40
  -4  -1  -1  208.68   15.40
  -4  -1  -1  209.58   14.80
   4   1  -1  204.28   15.70
   4  -1   1  204.88   14.70
   4  -1   1  204.68   15.20
   4  -1   1  204.48   14.70
   4  -1   1  200.68   15.10
   4   1  -1  198.68   14.70
   4   1   1  222.98   14.30
  -4   1  -1  231.88   14.80
   4  -1  -1  232.38   14.80
   4   1   1  226.48   14.20
   4  -1  -1  235.58   15.70
  -4  -1   1  229.18   14.70
   4   1   1  231.78   14.90
  -4  -1   1  226.98   14.40
  -4  -1   1  228.28   15.60
   4  -1  -1  224.08   15.30
  -4   1  -1  234.18   15.50
  -4  -1   1  217.88   15.20
   4  -1  -1  226.78   14.60
   4   1   1  227.48   15.80
   4   1   1  236.08   15.30
  -5   1   1  187.08   14.40
   5  -1   1  194.38   13.20
   5   1  -1  167.08   14.90
   5  -1   1  183.28   14.70
   5   1  -1  189.88   13.40
   5   1  -1  156.58   14.90
  -5  -1  -1  194.78   13.50
  -5   1   1  195.48   13.20
   5   1  -1  190.38   12.90
   5  -1   1  189.88   13.50
   5  -1   1  181.78   14.00
   5  -1   1  188.68   13.30
   5  -1   1  195.08   14.10
   5  -1  -1  202.88   13.50
  -5   1  -1  194.48   13.50
   5  -1  -1  168.38   13.80
  -5   1  -1  185.08   14.40
   5  -1  -1  192.28   14.20
   5   1   1  193.08   13.50
   5   1   1  201.28   14.30
   5   1   1  192.18   12.70
  -5  -1   1  193.58   12.90
   5  -1  -1  180.48   13.30
  -5  -1   1  194.88   13.40
   5  -1  -1  187.68   14.80
   5   1   1  191.28   12.70
   5  -1  -1  184.98   13.10
   6  -1   1   46.70    7.80
   6   1  -1   41.50    6.50
  -6   1   1   47.30    6.70
   6  -1   1   47.70    6.20
  -6   1   1   46.60    6.00
   6  -1   1   41.40    6.70
   6   1  -1   47.40    5.50
   6   1  -1   42.80    5.50
   6  -1   1   45.10    6.10
  -6  -1  -1   34.10    5.90
   6   1  -1   36.70    5.70
  -6  -1  -1   46.00    6.70
   6   1   1   30.30    4.80
  -6  -1   1   20.80    5.40
   6   1   1   30.30    4.80
   6  -1  -1   32.70    7.60
   6   1   1   23.60    5.40
   6  -1  -1   32.50    4.90
  -6  -1   1   36.70    6.30
  -6   1  -1   25.30    5.50
   6   1   1   26.20    4.90
   6  -1  -1   30.20    5.80
   6  -1  -1   29.20    4.60
  -6   1  -1   35.70    6.20
   7   1  -1  370.46   23.40
  -7  -1  -1  384.66   24.60
   7  -1   1  371.36   25.50
  -7   1   1  373.36   26.00
  -7  -1  -1  390.66   26.10
   7   1  -1  381.26   26.00
   7  -1   1  383.86   24.20
  -7   1  -1  322.77   24.30
   7   1   1  303.67   25.10
   7   1   1  311.77   25.50
  -7   1  -1  307.47   25.40
  -7  -1   1  329.47   24.20
   7  -1  -1  332.67   24.30
   7  -1  -1  303.17   25.40
   8   1  -1   18.10    8.70
   8  -1   1   21.10    8.20
  -8   1   1    6.90    7.90
   8  -1   1   -4.70    9.70
   8  -1  -1    6.20    7.90
  -8  -1   1    3.00    7.60
   8   1   1   14.20    8.20
   0  -2   1  902.11   55.59
   0  -2   1  912.21   55.29
   0   2  -1  830.02   55.49
   0   2  -1  900.21   55.29
   0  -2  -1  862.01   55.49
   0  -2   1  906.01   55.49
   0  -2   1  903.01   55.59
   0   2  -1  903.21   55.59
   0   2   1  924.01   55.29
   0  -2  -1  894.61   55.59
   0  -2  -1  887.51   55.49
   0   2   1  805.02   55.49
   0  -2  -1  861.11   55.59
   0   2  -1  847.62   55.49
   0   2   1  813.92   55.59
  -1  -2  -1 7777.12  480.85
   1  -2   1 7342.27  481.05
   1   2  -1 7771.02  481.05
  -1   2   1 7812.62  481.35
   1  -2   1 7865.81  481.15
   1   2  -1 7651.03  481.05
   1   2  -1 7488.75  480.55
   1  -2   1 7951.70  481.55
  -1  -2  -1 6747.32  480.65
  -1   2   1 7277.77  481.15
  -1  -2  -1 7886.41  481.95
   1  -2   1 7610.24  481.65
  -1   2   1 7624.64  481.35
  -1  -2  -1 8089.89  481.75
   1  -2   1 7194.68  482.35
   1   2  -1 7284.17  480.75
  -1   2  -1 7295.87  480.95
   1  -2  -1 7520.15  481.75
   1   2   1 7860.61  480.95
  -1   2  -1 7753.42  481.75
  -1  -2   1 7573.54  481.15
   1  -2  -1 7968.40  482.25
   1   2   1 8112.19  481.95
   1   2   1 7945.90  482.05
   1  -2  -1 7999.20  481.35
  -1  -2   1 7647.44  481.55
   1   2   1 7793.52  482.15
  -1   2  -1 7534.65  481.65
   1  -2  -1 7794.82  481.85
  -1  -2   1 7701.63  481.75
   2   2  -1  710.63   46.70
  -2   2   1  687.13   46.60
   2  -2   1  712.63   46.60
   2   2  -1  688.63   46.20
   2  -2   1  658.93   46.50
  -2  -2  -1  670.83   46.10
  -2  -2  -1  634.64   46.60
  -2  -2  -1  658.83   46.50
  -2   2   1  672.33   46.50
   2  -2   1  704.93   46.60
   2  -2   1  690.63   46.60
  -2  -2  -1  676.13   46.60
  -2   2   1  684.33   46.50
   2  -2   1  669.23   46.50
   2  -2   1  652.63   46.40
   2   2  -1  713.13   46.70
   2   2  -1  683.73   46.50
   2   2   1  803.22   46.60
   2  -2  -1  779.02   46.60
   2  -2  -1  799.42   46.40
  -2   2  -1  813.62   46.60
   2  -2  -1  822.62   46.70
   2  -2  -1  806.12   46.70
   2   2   1  809.62   46.80
  -2   2  -1  757.82   46.60
  -2  -2   1  816.02   46.50
  -2  -2   1  757.12   46.80
  -2  -2   1  779.42   46.20
   2   2   1  770.82   46.70
  -2  -2   1  782.62   46.70
   2   2   1  786.22   46.10
   2  -2  -1  723.63   46.60
  -3   2   1 2201.08  140.79
   3   2  -1 2232.98  140.89
   3  -2   1 2228.88  140.69
   3  -2   1 2245.18  140.89
   3   2  -1 2227.68  140.59
  -3  -2  -1 2158.88  140.89
   3  -2   1 2153.58  140.69
  -3  -2  -1 2178.68  140.79
   3  -2   1 2180.18  140.49
   3   2  -1 2245.58  140.99
  -3  -2  -1 2232.48  139.99
  -3  -2  -1 2204.98  140.59
   3   2  -1 2234.18  140.19
   3  -2   1 2166.48  140.69
   3  -2  -1 2291.27  140.79
  -3  -2   1 2197.88  140.79
  -3  -2   1 2309.07  140.19
   3   2   1 2219.08  139.99
  -3  -2   1 2236.48  140.49
   3  -2  -1 2279.27  140.49
   3   2   1 2278.07  140.89
   3   2   1 2194.18  140.59
   3   2   1 2174.58  140.99
   3  -2  -1 2200.38  140.39
   3  -2  -1 2209.38  140.89
  -3  -2   1 2275.07  140.99
  -3   2  -1 2324.87  140.79
   3  -2  -1 2345.27  140.79
   3  -2  -1 2327.17  140.69
  -4  -2  -1  143.19   10.20
   4   2  -1  144.99    8.50
  -4   2   1  145.79    9.90
   4  -2   1  145.99    9.50
  -4  -2  -1  148.19    9.90
   4  -2   1  149.88    9.20
   4  -2   1  143.99    9.70
   4   2  -1  143.79    9.20
  -4  -2  -1  150.38    9.40
   4   2  -1  147.19   10.10
   4   2   1  112.19    9.70
   4   2   1  110.99   10.10
  -4  -2   1  110.09    8.40
  -4  -2   1  105.59    9.90
  -4  -2   1  110.09    9.80
   4  -2  -1  108.79    9.40
   4  -2  -1  105.89    9.40
   4   2   1  116.99    9.20
   4  -2  -1  116.29    9.60
   4  -2  -1  104.49    8.90
   4  -2  -1  113.59    9.90
  -4   2  -1  108.79    9.70
   4  -2  -1  108.09    8.70
  -4  -2   1  108.49    9.00
   4  -2  -1  106.79    9.10
   4   2   1  112.49    8.10
   5   2  -1  636.04   44.90
   5   2  -1  653.33   45.60
   5  -2   1  659.23   45.50
   5  -2   1  655.23   46.00
  -5  -2  -1  617.64   46.10
   5  -2   1  649.24   46.40
   5  -2   1  678.33   45.70
   5  -2   1  646.24   46.00
   5  -2   1  670.13   45.60
   5   2  -1  639.14   46.20
  -5  -2  -1  658.83   45.60
  -5  -2  -1  675.13   46.40
  -5   2   1  641.44   46.10
   5   2  -1  607.24   46.60
  -5   2  -1  761.72   46.30
  -5  -2   1  756.52   45.00
   5  -2  -1  772.62   48.70
   5  -2  -1  710.33   46.20
  -5  -2   1  767.52   46.60
   5   2   1  811.32   47.20
   5   2   1  734.83   46.90
   5  -2  -1  777.42   45.50
   5  -2  -1  763.92   45.60
  -5  -2   1  707.23   46.30
  -5  -2   1  768.72   45.70
   5  -2  -1  779.02   45.90
   5  -2  -1  749.23   46.70
   5   2   1  792.32   44.80
   5   2   1  740.73   44.80
   5  -2  -1  778.72   45.90
   5   2   1  714.03   46.50
   6  -2   1  139.19   11.60
   6   2  -1  125.39    9.10
  -6  -2  -1  134.09   11.00
  -6   2   1  121.99   11.80
   6   2  -1  135.19   10.90
   6   2  -1  131.49    9.40
   6   2  -1  132.09   12.00
  -6  -2  -1  123.19   12.00
   6  -2   1  128.49   10.90
   6  -2   1  131.39   10.90
   6  -2   1  138.59   10.90
   6  -2  -1  120.39   11.60
   6   2   1  105.49   10.80
  -6  -2   1  115.29   10.50
  -6   2  -1  110.29   11.80
   6  -2  -1  121.59   10.90
   6  -2  -1  123.09   10.90
   6  -2  -1  113.89   10.30
   6   2   1  121.89   11.80
   6  -2  -1  112.79   10.10
   6   2   1  119.59    8.60
  -6  -2   1  111.49   12.00
  -7   2   1  297.77   24.40
   7  -2   1  309.57   23.40
   7  -2   1  320.67   24.30
  -7  -2  -1  313.27   24.50
   7  -2   1  325.97   23.20
  -7  -2  -1  334.07   23.50
   7   2  -1  331.97   24.50
  -7  -2   1  310.37   24.70
   7   2   1  336.97   24.60
  -7  -2   1  332.67   27.90
   7  -2  -1  332.27   24.30
   7  -2  -1  335.87   23.00
   7  -2  -1  342.97   23.50
   8  -2   1   20.80   11.20
   8   2  -1   32.70   10.80
   8  -2   1   29.00    8.80
   8   2   1   44.60    9.40
   8  -2  -1   49.00    9.10
   0  -3   1  409.96   25.30
   0   3  -1  390.26   25.70
   0   3  -1  399.76   25.30
   0   3  -1  408.96   25.70
   0  -3   1  400.66   25.70
   0   3   1  397.76   25.80
   0   3   1  407.06   25.80
   0  -3  -1  403.36   25.70
   0  -3   1  403.76   25.70
   0  -3   1  411.86   25.80
   0  -3  -1  381.06   25.70
   0  -3  -1  389.46   25.80
  -1  -3  -1  520.65   31.90
   1  -3   1  539.55   32.20
   1   3  -1  495.25   32.10
   1   3  -1  548.55   32.20
   1  -3   1  550.54   31.80
  -1  -3  -1  532.85   32.20
   1   3  -1  551.64   32.00
  -1   3   1  523.55   32.10
  -1  -3  -1  491.75   32.20
  -1  -3  -1  550.94   32.00
   1  -3   1  517.95   32.10
   1  -3   1  544.95   31.80
   1  -3   1  531.65   32.10
  -1   3   1  523.45   31.70
   1  -3  -1  467.05   32.00
   1  -3  -1  442.96   32.10
  -1   3  -1  505.45   32.10
   1   3   1  475.35   31.90
   1   3   1  483.95   31.80
   1  -3  -1  461.45   32.10
  -1  -3   1  460.85   32.10
  -1  -3   1  478.15   31.90
  -1   3  -1  458.15   32.10
  -1  -3   1  476.45   31.90
   1  -3  -1  482.45   32.10
   1   3   1  470.85   32.10
   1  -3  -1  485.95   31.70
  -1   3  -1  463.55   32.10
  -1  -3   1  484.25   32.10
   1   3   1  476.05   32.20
   2  -3   1   96.09    6.60
   2  -3   1   94.49    6.90
  -2  -3  -1   90.69    6.00
  -2   3   1   94.29    6.50
  -2  -3  -1   97.19    6.70
   2   3  -1   98.69    7.00
   2  -3   1   85.29    7.10
  -2  -3  -1   95.59    6.70
   2  -3   1   95.89    6.60
   2   3  -1   93.99    6.10
   2  -3   1   90.59    6.40
   2   3  -1   96.29    6.80
   2   3  -1   88.69    6.60
  -2  -3  -1   93.79    6.80
  -2   3   1   99.59    6.80
  -2   3   1   95.59    6.40
  -2  -3   1   78.69    6.70
  -2  -3   1   82.89    6.10
   2  -3  -1   80.49    6.60
   2  -3  -1   87.09    6.80
  -2  -3   1   80.99    6.70
   2   3   1   82.19    5.90
   2  -3  -1   71.59    6.90
   2  -3  -1   84.99    6.40
  -2  -3   1   80.39    6.60
  -2   3  -1   87.19    6.40
  -2   3  -1   81.39    6.50
   2   3   1   79.79    6.70
   2  -3  -1   85.99    6.40
   2   3   1   85.09    6.80
  -3   3  -1   50.99    4.90
   3   3   1   48.40    5.40
   3  -3  -1   51.29    5.20
   3   3   1   48.20    5.50
  -3  -3   1   54.79    5.40
  -3  -3   1   55.89    5.40
   3  -3  -1   49.70    4.30
   3   3   1   51.99    5.00
   3   3   1   49.99    3.60
  -3   3  -1   55.59    5.10
   3  -3  -1   47.10    5.00
  -3  -3   1   54.79    3.90
   3  -3  -1   49.60    4.50
  -3  -3   1   56.19    4.80
   3  -3  -1   50.39    5.00
   3  -3  -1   49.50    4.90
   4  -3   1  128.49   10.10
   4  -3   1  126.99   10.30
   4   3  -1  130.49   10.10
  -4  -3  -1  127.29   10.20
  -4  -3  -1  132.19   10.90
  -4  -3  -1  120.09   10.50
   4  -3   1  127.09   10.40
   4   3  -1  123.89   10.70
  -4   3   1  125.99   10.50
   4   3  -1  120.89   11.00
   4  -3   1  128.09   10.60
   4  -3   1  124.89    9.80
   4  -3   1  131.99   10.40
   4  -3   1  126.09   10.00
   4  -3  -1  150.08   10.50
   4  -3  -1  146.69   10.50
   4  -3  -1  137.69    9.80
   4   3   1  140.49   10.80
   4   3   1  143.99   11.10
   4  -3  -1  145.19   10.40
  -4  -3   1  135.69   10.80
   4  -3  -1  149.29   10.60
  -4  -3   1  147.99    9.20
   4   3   1  146.89   10.30
  -4  -3   1  138.79   11.00
   4  -3  -1  147.59    9.90
  -4   3  -1  145.29   10.50
  -4  -3   1  146.99   10.20
   4  -3  -1  142.89   10.80
  -5  -3  -1  242.88   18.40
   5  -3   1  242.28   21.40
   5  -3   1  246.18   18.40
   5   3  -1  246.58   19.10
   5  -3   1  239.68   18.10
   5  -3   1  247.38   18.60
   5  -3   1  231.28   18.60
   5   3  -1  242.58   17.20
  -5  -3  -1  245.18   19.20
   5   3  -1  237.78   18.40
   5  -3   1  246.08   19.30
  -5   3   1  242.58   18.80
   5  -3   1  247.58   18.40
  -5  -3   1  281.97   19.40
   5  -3  -1  292.17   19.10
  -5  -3   1  286.97   18.40
   5  -3  -1  303.17   18.90
   5  -3  -1  282.87   19.00
   5  -3  -1  281.17   19.80
   5   3   1  286.47   18.80
   5  -3  -1  287.97   18.20
  -5   3  -1  284.17   19.00
   5   3   1  302.37   19.30
  -5  -3   1  294.27   17.30
   5  -3  -1  283.17   18.70
   5  -3  -1  293.17   18.10
   6   3  -1    5.70    4.80
  -6   3   1    1.20    4.60
   6  -3   1    6.00    4.10
   6   3  -1    2.60    4.40
   6  -3   1    4.00    4.20
   6  -3   1    4.90    4.10
  -6  -3  -1    0.30    4.70
   6   3  -1    5.00    2.30
   6  -3   1    2.20    4.50
   6   3  -1    5.10    2.20
   6  -3   1    7.50    4.60
  -6   3  -1    6.00    4.40
   6  -3  -1    7.60    4.90
   6   3   1    7.30    5.00
   6  -3  -1   11.00    3.60
   6  -3  -1   10.10    3.90
   6   3   1    9.00    4.80
   6  -3  -1    4.70    8.40
   6  -3  -1   10.10    4.60
  -6  -3   1   10.70    3.90
  -6  -3   1   11.90    5.40
  -7  -3  -1  192.38   15.60
   7  -3   1  197.58   15.40
   7  -3   1  191.88   16.10
   7   3  -1  199.38   16.90
  -7  -3  -1  182.98   16.60
  -7   3   1  187.38   16.70
   7  -3   1  185.58   18.60
  -7  -3   1  146.99   16.40
   7  -3  -1  170.98   16.30
   7  -3  -1  163.48   14.60
  -7  -3   1  176.98   15.40
   7  -3  -1  162.48   15.80
   7   3   1  172.98   16.80
   0   4   1   56.79    4.80
   0   4  -1   51.59    4.60
   0  -4   1   54.49    4.60
   0   4   1   54.49    4.70
   0  -4   1   51.19    4.70
   0  -4   1   60.39    4.60
   0  -4  -1   56.49    4.70
   0  -4  -1   57.89    4.80
   0  -4  -1   62.39    4.60
   0   4  -1   51.59    4.70
   0   4  -1   59.99    4.90
   0   4  -1   55.79    3.80
   1   4  -1 1705.03  103.09
   1  -4   1 1697.03  103.39
  -1  -4  -1 1660.03  103.49
   1   4  -1 1580.44  103.39
  -1   4   1 1652.63  103.39
   1   4  -1 1580.24  103.39
  -1   4   1 1680.93  103.29
   1  -4   1 1569.34  103.39
  -1  -4  -1 1606.24  103.39
   1   4  -1 1635.24  103.19
  -1  -4  -1 1647.44  103.09
   1  -4   1 1687.73  102.89
   1  -4   1 1716.13  102.79
   1  -4   1 1617.24  103.39
  -1  -4  -1 1720.53  102.99
  -1   4  -1 1664.23  103.29
  -1  -4   1 1577.54  103.39
   1   4   1 1628.84  103.09
   1  -4  -1 1658.13  102.69
   1  -4  -1 1655.43  102.79
   1   4   1 1664.73  103.39
   1  -4  -1 1589.54  103.39
  -1   4  -1 1612.44  103.39
  -1  -4   1 1535.25  103.29
   1   4   1 1680.23  103.09
  -1  -4   1 1667.53  103.19
   1  -4  -1 1645.24  103.29
   1   4   1 1630.94  103.39
  -1   4  -1 1518.05  103.69
  -2   4   1  408.26   28.20
   2   4  -1  435.56   28.60
   2   4  -1  424.56   28.40
   2   4  -1  427.66   28.40
   2  -4   1  428.96   28.40
   2  -4   1  415.96   28.40
  -2  -4  -1  416.16   27.80
   2  -4   1  406.16   28.30
  -2  -4  -1  417.36   28.50
  -2  -4  -1  402.46   28.40
  -2  -4  -1  435.56   28.30
   2  -4   1  417.06   28.00
   2  -4   1  421.36   28.10
   2  -4   1  414.06   28.50
   2   4  -1  434.46   28.00
  -2   4   1  406.86   28.40
  -2   4   1  408.46   28.10
   2  -4  -1  465.75   28.60
  -2  -4   1  471.15   28.40
   2  -4  -1  472.15   28.30
   2  -4  -1  437.86   28.50
   2   4   1  458.15   28.50
  -2  -4   1  451.55   28.50
  -2  -4   1  439.76   28.00
   2   4   1  465.65   28.70
  -2   4  -1  470.55   28.40
   2  -4  -1  443.06   28.40
   2   4   1  464.05   28.40
   2  -4  -1  482.75   28.10
  -2  -4   1  461.85   28.60
  -2   4  -1  462.75   28.40
  -3   4   1 1375.26   84.09
  -3   4   1 1359.86   84.39
  -3  -4  -1 1295.47   84.29
   3  -4   1 1353.46   84.39
   3  -4   1 1288.27   84.29
   3   4  -1 1370.86   83.69
  -3  -4  -1 1371.46   84.39
   3   4  -1 1419.66   84.59
   3   4  -1 1289.67   84.29
   3  -4   1 1365.86   84.29
  -3  -4  -1 1345.57   83.49
   3   4  -1 1370.46   84.59
   3  -4   1 1305.57   84.39
   3  -4   1 1322.57   84.09
   3   4   1 1322.57   84.49
   3  -4  -1 1307.47   84.29
   3   4   1 1310.17   84.29
  -3  -4   1 1275.47   83.69
   3  -4  -1 1217.88   84.49
   3  -4  -1 1324.67   83.99
  -3   4  -1 1332.07   84.29
   3  -4  -1 1256.67   84.39
   3  -4  -1 1339.07   84.09
  -3  -4   1 1295.57   84.99
   3   4   1 1352.76   83.49
   3   4   1 1334.67   84.49
  -3  -4   1 1319.77   84.39
   3  -4  -1 1376.66   84.49
  -3  -4   1 1327.37   84.29
   4  -4   1  480.25   32.50
   4   4  -1  468.85   33.00
   4   4  -1  459.75   32.70
   4  -4   1  478.65   32.50
  -4  -4  -1  480.65   32.30
   4   4  -1  468.35   31.50
  -4  -4  -1  502.95   32.70
  -4   4   1  489.75   32.60
  -4  -4  -1  437.26   32.60
   4  -4   1  486.95   32.50
  -4   4   1  484.05   32.30
   4  -4   1  484.35   32.00
   4  -4   1  461.05   32.30
   4  -4   1  478.95   32.20
   4  -4  -1  513.35   31.90
  -4  -4   1  488.85   32.70
   4  -4  -1  522.35   32.70
   4  -4  -1  497.05   32.50
   4  -4  -1  522.25   32.70
  -4  -4   1  506.25   31.40
   4   4   1  529.45   32.90
   4   4   1  504.05   32.50
  -4  -4   1  520.15   32.80
   4   4   1  504.75   33.00
  -4  -4   1  522.05   32.30
   4  -4  -1  512.05   32.60
   4  -4  -1  521.45   32.10
  -5  -4  -1  559.64   36.90
   5   4  -1  556.24   36.40
   5  -4   1  556.14   36.50
   5  -4   1  594.54   36.60
   5   4  -1  528.85   35.10
  -5   4   1  566.34   36.50
   5   4  -1  558.94   36.90
   5  -4   1  566.74   36.50
   5  -4   1  564.54   36.20
   5  -4   1  573.14   36.50
   5  -4   1  551.34   36.90
   5  -4   1  537.15   36.60
  -5  -4  -1  574.44   36.30
   5  -4  -1  554.74   36.60
   5  -4  -1  544.25   36.50
   5  -4  -1  543.95   36.40
   5  -4  -1  538.75   35.80
   5  -4  -1  550.24   35.90
   5  -4  -1  537.75   36.80
  -5  -4   1  547.95   35.00
  -5  -4   1  544.75   36.10
  -5  -4   1  551.84   36.90
   5   4   1  518.35   36.50
   5   4   1  519.15   36.90
   6   4  -1  167.68   14.60
   6  -4   1  162.38   13.30
  -6  -4  -1  154.78   14.60
   6  -4   1  173.38   15.40
   6  -4   1  178.08   14.30
   6  -4   1  165.38   14.00
  -6   4   1  158.88   14.20
   6   4  -1  173.88   14.30
   6  -4   1  172.48   13.40
  -6  -4  -1  161.58   13.50
  -6  -4   1  139.99   14.50
   6  -4  -1  140.29   15.90
   6   4   1  157.08   14.60
   6  -4  -1  158.08   12.80
   6  -4  -1  156.08   14.00
  -6  -4   1  164.98   13.50
   7  -4   1  198.98   20.20
   7  -4   1  213.28   18.40
   7  -4   1  221.48   18.30
   7   4  -1  217.98   18.90
  -7  -4  -1  211.48   17.90
   7  -4   1  220.18   17.30
  -7  -4  -1  199.08   18.80
  -7  -4   1  211.28   17.70
   7   4   1  223.78   19.10
   7  -4  -1  219.68   16.80
   7  -4  -1  213.48   18.50
  -7  -4   1  195.28   18.80
   7  -4  -1  213.48   18.50
   0   5   1    4.50    1.90
   0  -5  -1    1.20    1.70
   0   5  -1    3.10    1.80
   0  -5   1    1.50    1.80
   0  -5   1    0.90    1.60
   0  -5   1    1.90    1.70
   0  -5  -1    3.40    2.00
   0   5  -1    0.40    1.80
   0   5   1    3.10    2.00
   0   5  -1    2.80    2.00
   0  -5  -1    1.70    1.70
  -1  -5  -1  305.87   20.60
   1   5  -1  283.07   20.00
  -1   5   1  272.97   20.40
  -1  -5  -1  278.87   20.60
  -1   5   1  292.67   20.50
   1   5  -1  289.57   20.30
   1  -5   1  265.87   20.40
   1  -5   1  288.47   20.40
   1   5  -1  283.27   20.50
  -1  -5  -1  292.87   20.20
   1  -5   1  279.07   20.50
   1   5  -1  288.27   20.60
  -1  -5   1  325.17   20.70
   1  -5  -1  334.57   20.70
  -1   5  -1  322.27   20.60
   1   5   1  338.17   20.70
   1  -5  -1  333.77   20.70
   1   5   1  341.87   20.00
  -1  -5   1  348.67   20.80
   1  -5  -1  347.37   20.60
   1   5   1  328.67   20.30
  -1   5  -1  313.57   20.70
   1   5   1  327.27   20.70
   1  -5  -1  342.07   20.70
  -1   5  -1  327.87   20.50
  -2  -5  -1   41.50    5.50
   2   5  -1   49.20    5.10
  -2  -5  -1   45.60    4.70
  -2   5   1   49.00    5.20
   2   5  -1   54.89    5.70
   2   5  -1   47.20    4.90
   2   5  -1   46.50    4.40
   2  -5   1   45.20    5.40
  -2   5   1   49.99    5.00
   2  -5   1   48.60    4.10
  -2  -5  -1   48.70    4.30
  -2  -5  -1   46.40    5.30
   2  -5   1   48.50    5.00
   2  -5   1   53.39    5.70
   2  -5   1   42.20    5.10
  -2   5  -1   52.59    5.20
  -2  -5   1   52.69    4.50
   2  -5  -1   51.89    5.20
   2   5   1   52.69    5.70
  -2  -5   1   57.39    5.50
   2   5   1   54.69    4.90
  -2  -5   1   52.99    4.80
  -2  -5   1   46.80    5.40
   2  -5  -1   51.09    5.40
   2  -5  -1   51.39    4.10
   2  -5  -1   52.89    5.10
   2   5   1   51.69    4.40
  -2   5  -1   48.30    5.20
   2   5   1   54.49    5.20
   2  -5  -1   59.69    5.60
  -3  -5  -1  356.36   23.30
  -3  -5  -1  350.66   22.30
  -3  -5  -1  374.76   23.30
   3  -5   1  366.06   23.80
   3   5  -1  388.06   23.70
   3  -5   1  369.16   23.20
   3  -5   1  358.96   23.00
   3  -5   1  363.26   22.90
  -3  -5  -1  344.67   23.50
   3  -5   1  362.16   23.40
   3  -5   1  366.26   23.00
  -3   5   1  368.56   23.40
   3   5  -1  366.86   22.50
  -3   5   1  375.76   22.80
   3   5  -1  371.86   23.50
   3  -5   1  353.56   23.50
   3   5  -1  361.56   23.40
   3   5   1  333.97   23.60
   3  -5  -1  340.17   23.50
   3  -5  -1  307.17   23.20
   3   5   1  300.67   23.20
   3  -5  -1  302.37   23.10
  -3  -5   1  317.37   23.30
  -3  -5   1  332.57   22.40
   3  -5  -1  331.17   22.90
   3   5   1  333.57   22.30
  -3   5  -1  334.77   23.20
  -3  -5   1  333.47   23.20
   3   5   1  326.97   23.30
   3  -5  -1  335.57   22.80
  -3  -5   1  335.87   23.20
   4  -5   1   37.60    6.00
  -4   5   1   35.50    6.10
   4  -5   1   38.00    5.90
   4   5  -1   42.60    6.60
   4  -5   1   40.10    5.50
  -4   5   1   41.40    5.40
   4  -5   1   38.60    5.80
  -4  -5  -1   39.30    5.90
   4  -5   1   40.00    6.00
   4  -5   1   40.70    5.00
   4   5  -1   43.10    7.20
   4  -5   1   40.60    6.20
  -4  -5  -1   39.20    5.20
   4  -5  -1   26.40    4.60
  -4  -5   1   25.70    4.70
   4  -5  -1   26.40    3.80
   4  -5  -1   29.50    5.00
   4   5   1   25.60    5.20
   4  -5  -1   32.50    5.70
  -4  -5   1   25.70    4.10
   4  -5  -1   21.20    4.40
   4   5   1   37.10    5.80
  -4   5  -1   20.50    4.20
   4  -5  -1   24.30    4.30
   4   5   1   27.80    5.00
  -4  -5   1   27.00    3.50
  -4  -5   1   20.60    4.10
   5  -5   1  267.27   19.60
   5   5  -1  265.77   19.10
   5  -5   1  270.07   18.40
   5  -5   1  282.27   19.50
   5  -5   1  290.37   18.80
   5   5  -1  281.47   17.00
  -5   5   1  280.47   19.00
   5  -5   1  287.97   21.10
  -5  -5  -1  296.37   19.10
   5   5  -1  285.57   19.70
   5  -5   1  286.77   19.70
  -5  -5   1  260.47   21.50
   5   5   1  223.18   19.80
   5  -5  -1  245.88   18.40
   5  -5  -1  245.78   19.30
  -5  -5   1  243.88   17.00
   5  -5  -1  229.38   19.50
   5  -5  -1  250.07   19.20
   5   5   1  237.48   19.40
   5  -5  -1  237.48   18.10
   6   5  -1   14.90    6.00
  -6  -5  -1   18.60    6.20
   6  -5   1   14.60    6.60
   6  -5   1   23.40    5.90
   6  -5   1   22.00    5.10
   6  -5   1   19.20    5.40
  -6  -5  -1   16.90    5.20
   6  -5   1   24.10    5.90
   6   5   1   17.90    6.00
  -6  -5   1    7.10    5.90
   6  -5  -1    9.70    5.70
   6  -5  -1   14.30    4.80
  -6  -5   1   14.60    5.20
   6  -5  -1   12.20    5.10
   6  -5  -1   10.00    5.40
   7  -5   1  187.78   20.90
   7  -5   1  171.68   18.20
  -7  -5  -1  183.58   17.80
   7  -5   1  168.08   18.70
   7  -5   1  184.88   17.50
   7   5  -1  179.48   18.80
   7  -5  -1  230.78   21.30
  -7  -5   1  244.28   18.30
   7  -5  -1  242.98   19.00
  -7  -5   1  225.08   19.60
   7  -5  -1  248.58   19.10
   0  -6  -1  311.47   20.00
   0   6   1  296.67   20.00
   0   6  -1  303.27   19.90
   0  -6  -1  308.47   19.90
   0   6  -1  281.57   19.90
   0   6   1  280.37   19.90
   0  -6   1  282.47   19.80
   0  -6  -1  289.57   19.90
   0  -6   1  281.97   19.70
   0   6  -1  305.07   19.90
   0  -6  -1  294.17   19.80
   0  -6   1  310.77   20.10
   1  -6   1 1038.10   64.29
  -1   6   1 1073.29   64.29
  -1   6   1 1010.80   64.19
   1  -6   1  922.51   64.39
  -1  -6  -1 1023.50   63.89
   1   6  -1 1020.70   63.49
   1  -6   1  999.70   64.19
  -1  -6  -1 1029.50   64.39
   1   6  -1 1043.70   63.99
   1   6  -1 1076.99   64.29
  -1   6  -1  939.91   64.19
  -1  -6   1  952.80   63.79
  -1  -6   1  981.30   63.89
   1  -6  -1 1006.10   64.29
  -1   6  -1 1046.00   64.19
   1   6   1  995.20   63.59
   1  -6  -1  993.50   64.29
   1   6   1 1002.10   63.49
  -1  -6   1  955.10   64.19
  -1  -6   1 1005.70   64.39
   1   6   1 1036.70   64.39
   1  -6  -1 1000.80   64.29
   1   6   1  941.31   65.99
   1  -6  -1 1039.70   64.29
   2  -6   1  277.57   17.70
  -2   6   1  273.87   17.60
  -2  -6  -1  236.68   17.20
   2  -6   1  254.47   17.60
  -2   6   1  279.97   17.80
   2  -6   1  265.27   16.70
   2  -6   1  258.57   17.80
   2   6  -1  262.67   17.80
   2   6  -1  247.48   17.70
   2   6  -1  279.17   17.90
  -2  -6  -1  253.37   17.80
   2   6  -1  269.27   17.10
  -2  -6  -1  273.97   17.10
   2  -6   1  278.57   16.50
  -2  -6  -1  275.07   17.80
  -2   6  -1  243.68   17.60
   2   6   1  235.68   17.60
  -2   6  -1  251.87   17.50
  -2  -6   1  243.08   17.70
   2  -6  -1  256.67   17.80
  -2  -6   1  246.38   17.10
   2  -6  -1  251.67   16.40
  -2  -6   1  227.08   17.60
   2  -6  -1  243.58   16.50
   2   6   1  252.87   17.90
   2   6   1  243.88   17.00
   2  -6  -1  232.78   17.50
   2  -6  -1  251.77   17.60
  -2  -6   1  247.88   17.00
   2  -6  -1  241.18   17.80
   3   6  -1  929.41   59.89
  -3  -6  -1  929.21   59.89
   3   6  -1  916.91   59.89
  -3  -6  -1  842.92   59.99
  -3  -6  -1  972.40   59.69
   3  -6   1  953.00   59.29
   3  -6   1  892.41   59.99
  -3   6   1  932.01   59.79
   3  -6   1  966.70   59.49
   3  -6   1  927.91   60.09
  -3  -6  -1  932.21   58.99
   3   6  -1  955.90   59.19
  -3   6   1  962.90   59.99
   3  -6   1  899.61   59.79
   3  -6   1  964.00   59.89
   3   6  -1  961.90   60.29
   3  -6  -1  941.21   59.29
   3   6   1  966.50   60.19
   3  -6  -1  932.41   60.09
   3  -6  -1  895.51   59.89
   3   6   1  884.71   59.89
   3  -6  -1  908.31   60.09
   3  -6  -1  950.40   59.69
  -3  -6   1  952.50   59.69
  -3   6  -1  975.40   59.89
   3   6   1  931.51   59.89
   3  -6  -1  939.21   59.39
  -3  -6   1  883.91   59.99
  -3  -6   1  930.81   59.99
   4  -6   1  179.58   14.00
   4   6  -1  173.38   14.50
   4   6  -1  147.69   18.30
   4  -6   1  170.18   14.10
  -4  -6  -1  193.58   14.50
   4  -6   1  181.38   14.30
  -4  -6  -1  176.58   12.80
   4   6  -1  188.58   15.10
  -4  -6  -1  180.68   14.50
  -4   6   1  190.58   14.70
   4  -6   1  183.68   14.80
   4   6  -1  185.88   12.90
   4  -6   1  165.58   14.50
   4  -6   1  185.28   14.20
  -4  -6  -1  179.78   12.60
   4  -6  -1  215.08   14.10
   4  -6  -1  193.98   14.90
   4   6   1  210.88   15.40
   4  -6  -1  209.48   14.20
   4  -6  -1  215.28   14.10
   4   6   1  197.08   14.70
  -4  -6   1  200.58   12.90
  -4  -6   1  217.38   18.60
  -4  -6   1  211.88   14.80
   4  -6  -1  207.48   15.00
   5  -6   1  389.46   26.60
   5  -6   1  391.26   25.90
   5   6  -1  389.76   26.90
  -5  -6  -1  394.26   26.30
   5  -6   1  361.26   26.40
  -5  -6  -1  385.06   26.50
   5  -6   1  362.76   25.60
   5  -6   1  390.16   26.70
   5  -6  -1  365.76   26.40
   5  -6  -1  363.76   25.50
   5  -6  -1  374.26   25.70
   5  -6  -1  385.56   26.50
   5   6   1  380.66   26.80
  -5  -6   1  373.96   26.50
   5  -6  -1  384.26   26.60
  -5  -6   1  338.87   26.60
   6  -6   1  137.69   15.70
   6   6  -1  132.69   14.70
   6  -6   1  139.79   14.70
  -6  -6  -1  139.99   14.70
   6  -6   1  135.29   13.90
   6  -6   1  138.79   13.40
  -6  -6  -1  133.59   14.00
   6  -6  -1  154.78   15.70
   6  -6  -1  159.98   14.30
  -6  -6   1  137.09   14.90
   6  -6  -1  164.98   13.20
  -6  -6   1  164.58   14.00
   6  -6  -1  160.78   15.10
   6   6   1  152.78   15.00
   7  -6   1   80.69   11.10
   7  -6   1   73.29   11.00
   7  -6   1   81.59   12.40
   7   6  -1   64.89   10.30
  -7  -6  -1   76.59   13.20
   7  -6  -1   75.39   10.50
  -7  -6   1   69.19   11.20
  -7  -6   1   94.09   13.50
   7   6   1   68.89   10.40
   7  -6  -1   64.39   12.20
   7  -6  -1   65.19   10.20
   0  -7   1    6.60    2.70
   0  -7  -1    2.70    2.80
   0  -7   1    6.10    2.70
   0  -7  -1    5.70    2.40
   0  -7  -1    4.40    2.80
   0   7   1   11.30    3.40
   0   7  -1    9.10    3.20
   0  -7   1    4.80    2.90
   0   7  -1    7.20    3.10
   0   7   1    7.50    3.00
   0  -7  -1    9.00    3.10
   0   7  -1    9.80    3.40
   1   7  -1  175.58   12.60
  -1  -7  -1  161.78   12.10
   1  -7   1  173.48   12.60
  -1  -7  -1  164.68   12.00
   1   7  -1  165.88   11.10
   1   7  -1  170.18   12.60
  -1   7   1  154.48   12.40
  -1   7   1  171.38   12.50
  -1  -7  -1  157.38   12.60
   1  -7   1  163.68   12.40
  -1  -7  -1  157.78   12.60
   1   7  -1  169.68   12.20
   1  -7   1  166.68   12.30
  -1  -7   1  163.58   12.00
   1  -7  -1  168.48   12.50
   1   7   1  171.58   11.20
  -1   7  -1  176.78   12.50
   1   7   1  166.68   12.60
   1   7   1  162.08   11.00
   1   7   1  159.18   12.60
  -1  -7   1  152.98   12.50
  -1   7  -1  155.58   12.40
  -1  -7   1  179.98   12.70
   1  -7  -1  157.38   12.50
   1  -7  -1  170.48   12.50
   1  -7  -1  160.38   12.50
   2   7  -1   94.19    9.50
  -2   7   1   92.39    9.00
   2  -7   1   91.59    9.10
  -2  -7  -1   94.09    9.20
   2   7  -1   93.89    8.30
  -2   7   1   91.59    9.20
   2   7  -1   89.29    8.50
   2  -7   1   91.69    9.20
   2   7  -1   87.09    9.30
  -2  -7  -1   88.39    8.20
   2  -7   1   94.69    9.40
   2  -7  -1  123.29    9.30
  -2  -7   1  117.59    9.60
   2   7   1  117.99    9.50
   2   7   1  124.49    9.70
   2  -7  -1  121.29    9.60
  -2   7  -1  123.89    9.60
  -2  -7   1  117.29    8.50
   2   7   1  103.09    9.00
   2  -7  -1  117.59    9.30
  -2  -7   1  112.49    8.20
  -2   7  -1  123.79    9.30
   2  -7  -1  101.19    9.60
   2   7   1  118.09    8.70
  -2  -7   1  109.59    9.50
   3  -7   1  403.96   29.50
  -3   7   1  497.65   33.40
   3   7  -1  402.86   29.70
  -3  -7  -1  399.26   29.50
   3   7  -1  416.26   30.30
  -3  -7  -1  408.86   30.50
   3  -7   1  383.66   30.40
   3  -7   1  415.76   29.70
   3  -7   1  403.56   30.70
  -3  -7  -1  429.06   29.60
  -3   7   1  405.16   30.50
   3   7  -1  413.76   30.80
   3  -7   1  408.76   30.40
  -3  -7   1  495.45   29.90
   3   7   1  509.95   30.60
   3  -7  -1  507.85   29.80
  -3   7  -1  480.75   30.80
   3  -7  -1  521.65   31.10
  -3  -7   1  520.15   30.40
  -3   7  -1  522.25   30.80
   3  -7  -1  500.85   29.50
   3   7   1  515.65   31.20
   3  -7  -1  464.05   30.70
  -3  -7   1  514.95   30.90
   3  -7  -1  517.15   30.60
   4   7  -1  180.68   13.10
  -4  -7  -1  205.08   15.10
   4  -7   1  180.88   14.50
   4   7  -1  179.08   15.50
  -4  -7  -1  171.18   14.50
   4  -7   1  168.28   14.30
   4  -7   1  187.88   15.30
  -4  -7  -1  185.78   12.80
   4   7  -1  160.78   17.60
  -4   7   1  181.68   15.00
   4  -7   1  177.38   14.40
  -4  -7  -1  177.68   12.80
   4  -7   1  176.78   14.10
   4  -7  -1  198.68   14.30
   4  -7  -1  190.88   13.90
  -4  -7   1  201.48   14.90
   4  -7  -1  191.98   14.40
  -4  -7   1  193.18   13.40
   4   7   1  190.58   15.50
  -4  -7   1  194.18   14.80
   4  -7  -1  207.68   15.50
   4  -7  -1  208.68   14.50
   4   7   1  200.08   15.80
  -4   7  -1  200.58   15.30
  -5   7   1  177.48   15.20
   5   7  -1  172.18   15.60
   5  -7   1  172.58   15.10
  -5  -7  -1  176.68   14.90
   5  -7   1  170.78   15.30
   5  -7   1  176.08   15.20
   5  -7   1  177.98   14.30
   5  -7   1  176.88   15.20
   5  -7  -1  176.98   15.10
   5  -7  -1  150.78   14.40
   5  -7  -1  166.18   14.80
  -5  -7   1  170.98   14.80
   5  -7  -1  150.58   13.70
   5   7   1  165.68   15.70
   5  -7  -1  154.28   13.90
  -5   7  -1  165.38   15.10
  -5  -7   1  162.68   14.90
   6   7  -1   17.30    6.70
   6  -7   1   24.00    6.90
   6  -7   1   22.40    9.30
   6  -7   1   12.30    6.90
  -6  -7  -1   21.00    6.50
   6  -7   1   22.10    6.60
  -6  -7   1   10.40    7.20
   6  -7  -1   13.70    6.00
   6  -7  -1   10.10   13.70
   6   7   1   11.50    7.20
   6  -7  -1   18.40    6.70
   6  -7  -1   14.40    6.80
  -6  -7   1   16.30    6.80
   0   8  -1  968.40   61.59
   0  -8   1 1040.90   63.09
   0   8   1  923.21   61.69
   0   8  -1  954.80   61.79
   0  -8   1  930.81   61.69
   0  -8  -1  966.80   61.49
   0  -8   1  954.50   61.49
   0  -8  -1  898.81   63.99
   0  -8  -1  907.61   61.69
   0   8   1  968.50   61.69
   0  -8  -1 1011.70   61.59
  -1   8   1 1548.74  106.69
   1  -8   1 1592.34  106.69
   1   8  -1 1718.03  106.89
  -1  -8  -1 1688.33  106.89
   1   8  -1 1774.92  105.59
   1  -8   1 1629.24  106.69
   1   8  -1 1644.04  105.49
  -1  -8  -1 1689.23  106.49
  -1   8   1 1635.04  106.69
  -1  -8  -1 1701.13  106.49
   1   8  -1 1686.73  106.49
  -1  -8  -1 1626.34  106.99
   1   8   1 1777.92  105.49
   1  -8  -1 1646.74  106.79
   1   8   1 1823.92  107.89
   1  -8  -1 1777.92  106.89
   1   8   1 1678.23  105.39
  -1  -8   1 1643.84  106.39
   1  -8  -1 1608.34  106.69
  -1   8  -1 1747.43  106.69
   1  -8  -1 1737.53  108.79
  -1  -8   1 1753.62  106.99
  -1  -8   1 1568.24  106.79
  -1   8  -1 1579.14  106.79
  -2   8   1  919.61   66.69
   2  -8   1 1013.70   67.49
  -2  -8  -1  934.01   66.19
  -2  -8  -1  921.61   67.49
   2  -8   1 1024.30   67.89
  -2   8   1  981.00   66.79
  -2  -8  -1  985.70   66.19
   2   8  -1  980.10   66.89
   2   8  -1  976.30   66.29
   2   8  -1  963.00   65.99
   2  -8   1  906.11   66.69
  -2  -8   1 1134.79   67.39
   2  -8  -1 1097.69   67.09
   2  -8  -1 1192.18   67.09
  -2   8  -1 1102.29   67.69
  -2  -8   1 1110.49   66.39
   2   8   1 1174.88   66.29
   2  -8  -1 1115.29   67.39
  -2   8  -1 1075.09   66.99
   2   8   1 1168.08   67.29
   3  -8   1   78.89    9.40
  -3   8   1   77.09    9.60
   3   8  -1   91.49    7.90
   3  -8   1   82.59    9.10
  -3  -8  -1   83.59    9.30
   3   8  -1   79.99    8.70
   3  -8   1   81.39    6.50
  -3  -8  -1   80.09    7.80
   3   8  -1   85.09    9.90
  -3  -8  -1   88.99    7.50
  -3   8   1   82.79    9.90
   3  -8   1   79.29    6.10
  -3   8  -1   57.99    8.70
   3   8   1   65.89    9.70
   3  -8  -1   55.69    9.10
  -4  -8  -1  621.14   34.40
   4   8  -1  620.24   36.90
   4  -8   1  627.54   36.80
   4  -8   1  599.04   34.80
   4   8  -1  582.24   36.50
   4  -8   1  606.14   37.30
  -4  -8  -1  540.85   34.80
   4  -8  -1  482.95   35.60
   4   8   1  466.45   36.20
  -4  -8   1  482.65   34.60
  -4   8  -1  493.15   35.80
   4  -8  -1  494.05   34.90
  -4  -8   1  482.95   35.60
   4   8   1  504.65   36.30
  -4  -8   1  502.05   36.00
   4  -8  -1  503.65   36.30
   4   8   1  515.55   36.20
   4  -8  -1  464.75   35.50
  -5  -8  -1  114.29   12.70
   5  -8   1  112.49   12.30
  -5   8   1  113.49   12.70
   5  -8   1   99.99   11.60
   5  -8   1   95.09   12.80
   5   8  -1  109.19   13.20
  -5  -8   1  100.29   12.40
  -5   8  -1   89.59   12.20
   5   8   1   74.49   13.60
   5  -8  -1   82.09   14.00
   5   8   1   86.59   12.90
   5  -8  -1   91.99   12.20
  -5  -8   1   80.49   12.00
   5  -8  -1   87.89   12.30
   6  -8   1   60.39    9.20
   6   8  -1   66.29   10.30
   6  -8   1   70.89    9.70
  -6  -8  -1   70.49    9.60
   6  -8   1   52.39    9.50
   6   8   1   50.89    9.70
   6  -8  -1   43.80    9.40
   6   8   1   34.20   10.70
   6  -8  -1   40.50    8.50
   6  -8  -1   59.89    9.60
  -6  -8   1   52.79    8.80
   0  -9   1    1.90    4.00
   0  -9   1    3.80    3.90
   0  -9  -1    4.40    6.40
   0  -9  -1    8.10    4.00
   0   9  -1    5.20    3.70
   0  -9  -1   11.90    4.10
   0   9   1    8.10    8.40
  -1   9   1   26.50    6.40
  -1  -9  -1   42.30    7.00
  -1  -9  -1   32.40    5.50
  -1  -9  -1   30.00    5.40
   1  -9   1   33.70    5.50
   1   9  -1   35.70    9.40
   1  -9   1   29.40    5.80
  -1  -9   1   50.89    7.10
  -1   9  -1   48.90    7.50
  -1  -9   1   47.10    8.10
   1  -9  -1   53.49    7.50
   1   9   1   51.19    8.20
   1  -9  -1   37.90    6.40
  -2  -9  -1  422.16   28.90
  -2  -9  -1  457.55   29.80
   2   9  -1  449.16   28.40
   2   9  -1  450.55   29.80
  -2   9   1  448.96   29.70
  -2  -9  -1  466.25   28.90
   2  -9   1  436.76   29.80
   2  -9   1  448.76   29.70
  -2   9  -1  402.86   29.80
   2   9   1  430.26   29.80
  -2  -9   1  394.26   28.90
   2   9   1  400.56   28.10
  -2  -9   1  429.16   29.80
   2   9   1  446.76   28.40
   2  -9  -1  364.96   30.30
   2  -9  -1  431.36   29.80
   3  -9   1  332.87   22.00
  -3  -9  -1  307.77   20.90
   3  -9   1  329.17   22.50
   3   9  -1  328.27   22.30
  -3  -9  -1  334.37   22.10
  -3   9   1  343.27   22.20
  -3  -9  -1  334.07   20.70
  -3  -9   1  266.07   21.00
   3  -9  -1  274.47   21.60
  -3   9  -1  277.07   21.70
   3   9   1  264.57   22.00
   3   9   1  273.77   21.20
   3  -9  -1  270.67   22.10
  -3  -9   1  282.37   22.00
   3   9   1  255.47   21.10
   4  -9   1   32.30    7.00
   4   9  -1   39.20    9.70
  -4  -9  -1   36.30    7.60
   4  -9   1   42.50    7.50
  -4   9   1   31.40    7.00
  -4  -9  -1   40.90    7.00
   4   9  -1   35.40    7.40
  -4   9  -1   28.40    6.60
  -4  -9   1   37.50    7.00
   4  -9  -1   38.00    7.60
   4   9   1   38.30   12.40
  -4  -9   1   37.60    5.30
   4  -9  -1   34.60    6.60
   4   9   1   38.50    7.40
  -5  -9  -1   23.80    7.70
   5  -9   1   18.80    7.20
   5  -9   1   21.50    8.30
  -5   9   1   19.30    7.30
   5   9  -1   19.30    7.50
  -5  -9   1   41.10    8.30
   5   9   1   26.10    7.90
   5  -9  -1   23.60    7.20
   5   9   1   27.80    8.90
   5  -9  -1   28.90    7.70
  -5   9  -1   29.90    7.70
   0 -10  -1  577.74   38.50
   0 -10  -1  587.34   39.00
   0  10   1  574.14   38.80
   0 -10   1  585.44   39.00
   0  10  -1  562.14   38.60
   0 -10   1  569.14   38.60
   1 -10   1   20.80    5.80
  -1  10   1   20.80    5.70
  -1 -10  -1   18.90    5.60
   1  10  -1   26.20    6.20
   1 -10   1   21.50    5.80
  -1 -10  -1   22.20    5.40
   2 -10   1  296.37   20.90
   2  10  -1  291.17   18.60
   2  10  -1  294.07   21.00
  -2 -10  -1  276.07   20.20
   2 -10   1  298.67   20.80
  -2  10   1  293.47   20.70
  -2 -10  -1  305.67   21.00
  -2  10  -1  240.78   20.20
   2  10   1  239.48   20.80
  -2 -10   1  249.97   20.50
   2 -10  -1  256.17   20.40
   2  10   1  239.98   18.30
  -2 -10   1  237.78   19.70
   2 -10  -1  236.68   20.60
   3  10  -1  305.97   23.90
   3  10  -1  310.37   22.50
   3 -10   1  302.07   23.50
   3 -10   1  324.57   24.00
  -3 -10  -1  311.27   22.10
  -3  10   1  325.47   23.70
  -3 -10  -1  307.77   23.50
   3  10   1  314.77   22.60
  -3 -10   1  312.37   23.70
   3  10   1  317.97   24.00
  -3 -10   1  311.87   22.30
   3 -10  -1  318.77   23.80
   3 -10  -1  297.27   23.30
  -3  10  -1  303.77   23.40
  -4 -10  -1  165.18   16.80
   4 -10   1  196.08   17.10
  -4  10   1  183.58   16.50
   4 -10   1  175.98   16.30
   4  10  -1  169.28   16.80
   4  10  -1  182.88   16.50
   4  10   1  127.09   16.10
  -4  10  -1  148.89   16.00
   4 -10  -1  145.59   15.60
   4  10   1  147.29   20.60
   4 -10  -1  136.19   16.30
  -4 -10   1  147.69   16.20
  -5 -10  -1  172.68   18.90
   5 -10   1  144.49   18.30
  -5  10   1  149.09   18.80
   5 -10  -1  201.28   18.50
  -5 -10   1  198.98   18.90
  -5  10  -1  189.08   18.70
   0 -11  -1   -2.30    5.60
   0 -11   1    3.80    5.90
   0  11  -1    3.40    5.50
   0 -11  -1   -1.40    5.80
   0  11   1   -3.50    5.60
   0 -11   1   -1.60    5.90
  -1 -11  -1   61.49   10.70
  -1  11   1   74.59   11.20
   1 -11   1   52.69    8.60
   1  11  -1   81.69   11.40
  -1 -11  -1   63.89   10.50
   1 -11   1   75.39   11.00
   1 -11  -1   56.29    8.80
   1 -11  -1   53.89    8.40
  -1  11  -1   54.99    8.20
  -1 -11   1   59.79   10.70
  -1 -11   1   60.29   10.80
   1  11   1   53.89    8.80
  -2  11   1   17.30    6.70
   2 -11   1   13.80    6.90
  -2 -11  -1   13.10    6.30
   2  11  -1   13.00    7.00
   2 -11   1    7.20    6.70
  -2 -11  -1   14.40    6.20
   2 -11  -1   24.00    6.90
  -2 -11   1   28.70    6.70
   2  11   1   28.20    7.10
  -2  11  -1   20.80    6.70
  -2 -11   1   14.10    5.90
   2 -11  -1   20.80    7.30
   3 -11   1   41.10    8.60
  -3 -11  -1   58.39    7.90
   3  11  -1   51.99    9.00
   3 -11   1   56.29    9.10
  -3 -11  -1   49.10    8.30
  -3  11   1   49.99    8.70
   3  11   1   28.00    8.20
   3 -11  -1   31.10    8.30
  -3  11  -1   31.20    8.10
  -3 -11   1   27.20    7.70
   3 -11  -1   45.20    8.40
  -4 -11  -1   25.20    9.60
   4  11  -1   32.70    9.90
   4 -11   1   29.50    8.70
  -4  11   1   39.10    9.20
   4  11   1   33.40   10.60
   4 -11  -1   38.10    9.30
  -4 -11   1   24.00    8.80
  -4  11  -1   31.00    8.90
   0 -12   1  209.68   18.90
   0 -12  -1  217.28   19.40
   0 -12   1  221.58   19.80
   0  12  -1  227.68   19.70
   0 -12  -1  201.38   19.30
   0  12   1  218.08   19.60
  -1  12   1  123.79   15.00
   1 -12   1  124.09   15.30
   1 -12   1  104.09   15.50
  -1 -12  -1  126.19   14.90
   1  12  -1  112.89   14.80
  -1 -12  -1  129.19   15.30
  -1 -12   1  139.29   15.00
   1  12   1  127.79   15.50
  -1  12  -1  131.19   15.30
  -1 -12   1  115.89   15.30
   1 -12  -1  116.89   15.60
   1 -12  -1  141.29   15.60
  -2 -12  -1  309.07   24.30
  -2  12   1  298.97   24.70
   2  12  -1  308.87   25.50
   2 -12   1  282.37   25.10
  -2 -12  -1  289.87   25.30
   2 -12   1  296.57   25.20
  -2  12  -1  305.87   24.70
   2 -12  -1  330.37   25.50
   2  12   1  327.67   25.60
  -2 -12   1  330.97   24.40
  -2 -12   1  302.07   25.10
   2 -12  -1  317.37   25.10
   1   0   2 1806.52  111.49
  -1   0   2 1822.42  111.49
  -1   0   2 1672.63  111.49
   1   0   2 1777.22  111.39
   1   0  -2 1812.42  111.39
  -1   0  -2 1814.22  111.49
  -1   0   2 1815.22  111.59
   1   0  -2 1852.21  111.59
   1   0  -2 1695.93  111.49
  -1   0  -2 1710.93  111.39
   1   0   2 1783.02  111.49
   1   0  -2 1705.63  111.39
   1   0   2 1792.42  111.59
  -1   0  -2 1779.42  111.29
   2   0   2 7830.62  469.05
   2   0   2 7574.14  469.35
   2   0   2 7399.76  468.95
  -2   0  -2 7601.34  469.45
   2   0   2 7768.92  468.65
  -2   0   2 7104.29  468.35
  -2   0  -2 6914.61  467.95
  -2   0   2 7606.64  469.35
  -2   0  -2 7496.75  468.15
   2   0  -2 6991.80  468.15
   2   0  -2 7583.14  468.45
   2   0   2 7398.06  468.65
   2   0  -2 7813.32  469.75
  -2   0   2 7593.24  469.05
  -2   0   2 7301.07  468.35
  -3   0  -2   13.00    2.10
   3   0   2   11.90    2.30
   3   0  -2   12.20    1.90
  -3   0   2   10.80    2.10
   3   0   2   10.70    2.30
   3   0   2   14.60    2.00
  -3   0   2   15.00    2.40
  -3   0  -2   14.20    2.30
   3   0  -2   10.40    1.90
  -3   0   2    8.90    2.10
  -3   0  -2   10.00    2.40
   3   0   2   14.60    2.60
   3   0  -2   11.30    2.50
   3   0  -2   13.60    2.60
  -3   0   2    6.30    2.10
  -4   0  -2 1318.97   88.79
   4   0   2 1408.86   88.59
  -4   0   2 1381.56   89.09
   4   0  -2 1398.06   91.59
   4   0  -2 1435.86   88.39
  -4   0  -2 1473.65   89.19
  -4   0   2 1333.07   88.69
   4   0   2 1434.56   88.89
   4   0   2 1409.46   88.29
   4   0   2 1435.16   88.29
   4   0   2 1326.17   91.39
   4   0  -2 1406.66   88.99
   4   0  -2 1405.66   88.49
  -4   0  -2 1423.56   88.59
  -4   0   2 1409.46   88.29
   5   0  -2  160.18   13.50
   5   0   2  165.48   12.10
  -5   0  -2  152.28   13.00
  -5   0   2  160.78   11.70
   5   0  -2  159.18   11.80
  -5   0   2  166.38   11.60
   5   0   2  166.48   13.40
   5   0   2  168.68   11.40
   5   0  -2  161.18   13.60
  -5   0   2  173.88   13.30
   5   0   2  163.08   11.50
   5   0  -2  156.78   11.50
   5   0  -2  156.58   12.60
  -5   0  -2  176.48   12.10
   5   0   2  167.78   12.60
  -6   0   2  183.98   13.00
   6   0  -2  169.18   13.20
   6   0  -2  179.98   14.40
   6   0   2  162.98   13.60
  -6   0  -2  179.48   13.50
   6   0   2  176.18   12.60
  -6   0   2  184.18   14.80
   6   0  -2  181.58   13.00
   6   0  -2  182.38   13.20
  -6   0  -2  175.08   14.50
   6   0   2  175.68   12.70
   6   0   2  163.28   14.20
  -7   0   2   14.30    4.60
   7   0   2   14.60    4.00
   7   0  -2   10.50    6.00
  -7   0  -2   14.70    5.10
  -7   0   2    5.10    6.50
   7   0   2   18.90    5.40
   7   0  -2   13.90    4.80
   7   0   2   19.10    6.20
  -8   0   2   53.89    9.60
   8   0   2   54.29   12.00
   8   0   2   63.19    9.90
   8   0  -2   64.39   10.10
   0  -1  -2  500.05   29.60
   0  -1   2  437.56   29.60
   0  -1  -2  477.65   29.60
   0  -1  -2  483.75   29.60
   0   1  -2  464.85   29.60
   0   1   2  490.55   29.60
   0   1  -2  455.85   29.50
   0  -1   2  399.76   29.60
   0  -1  -2  482.45   29.60
   0   1   2  420.66   29.60
   0   1   2  493.15   29.60
   0   1  -2  449.06   29.60
   0   1   2  473.35   29.60
   0  -1   2  465.95   29.60
   0  -1   2  474.75   29.50
  -1  -1  -2  319.27   22.00
  -1   1   2  340.77   21.80
   1   1  -2  334.67   21.90
  -1   1   2  329.97   22.00
   1   1  -2  325.47   21.90
   1  -1   2  335.47   22.10
   1  -1   2  341.47   21.90
  -1   1   2  335.17   22.00
   1  -1   2  318.57   22.00
  -1  -1  -2  319.57   22.00
   1   1  -2  328.67   22.00
  -1   1   2  339.47   22.00
   1   1  -2  352.36   22.10
   1  -1   2  356.56   22.00
   1  -1   2  348.97   22.00
   1   1   2  369.26   22.10
   1  -1  -2  362.86   21.80
   1  -1  -2  348.97   22.00
  -1  -1   2  353.36   21.90
  -1   1  -2  329.17   22.00
   1  -1  -2  333.67   22.00
   1   1   2  359.66   22.10
  -1  -1   2  344.97   21.90
   1   1   2  368.66   22.10
  -1  -1   2  365.36   22.10
  -1  -1   2  339.57   22.10
  -1   1  -2  356.26   21.90
  -1   1  -2  339.47   22.00
   2   1  -2  576.64   36.00
  -2  -1  -2  587.54   35.90
  -2   1   2  584.64   35.90
   2  -1   2  539.45   35.90
   2  -1   2  612.44   35.80
   2  -1   2  618.54   35.70
   2   1  -2  639.54   35.60
   2  -1   2  611.24   35.80
  -2  -1  -2  597.84   35.80
   2  -1   2  586.14   35.90
   2  -1   2  592.74   35.70
   2   1  -2  625.14   35.60
  -2  -1  -2  628.84   36.00
   2   1  -2  631.34   36.00
  -2   1   2  613.34   35.80
   2   1   2  513.05   35.90
   2  -1  -2  519.65   35.90
   2  -1  -2  518.65   35.40
   2  -1  -2  506.75   35.70
   2   1   2  480.05   35.70
   2  -1  -2  499.95   35.80
  -2  -1   2  532.55   35.50
  -2  -1   2  509.55   35.90
  -2  -1   2  527.85   35.60
  -2   1  -2  545.35   35.80
  -2   1  -2  497.75   35.70
  -2  -1   2  505.35   35.80
   2   1   2  503.75   35.70
   3   1  -2 1033.60   62.69
   3  -1   2 1031.10   62.79
   3  -1   2 1068.89   62.79
   3  -1   2 1025.20   62.89
   3   1  -2 1050.29   62.79
   3  -1   2 1054.99   63.09
   3  -1   2 1076.99   63.39
  -3   1   2 1052.59   62.89
   3  -1   2 1030.00   62.99
   3   1  -2  978.40   63.19
  -3  -1  -2 1077.09   63.29
   3   1  -2 1078.19   63.49
  -3  -1  -2  997.90   62.89
  -3   1   2 1047.40   63.29
  -3  -1  -2 1013.20   63.09
   3  -1  -2  885.01   62.99
   3  -1  -2  966.10   62.59
   3   1   2  914.21   63.09
  -3  -1   2  956.00   62.69
   3  -1  -2  946.21   62.89
   3   1   2  990.40   62.39
  -3   1  -2  991.00   63.19
   3  -1  -2  938.51   63.19
  -3  -1   2  974.50   62.69
   3  -1  -2  977.60   63.09
   3   1   2  908.71   63.29
  -3  -1   2  931.01   63.29
   3   1   2  979.60   62.99
  -3   1  -2  959.90   62.89
   3   1   2  934.21   62.39
  -3  -1   2  911.71   63.09
   4   1  -2  310.37   18.30
   4   1  -2  303.47   18.20
  -4  -1  -2  279.47   21.00
   4  -1   2  299.27   18.80
  -4  -1  -2  302.17   18.60
  -4   1   2  285.27   19.10
   4  -1   2  295.07   18.40
  -4   1   2  311.97   18.10
   4  -1   2  300.67   19.40
   4  -1   2  311.57   18.30
   4  -1   2  305.37   18.40
  -4  -1  -2  299.67   19.10
   4   1  -2  286.27   19.30
  -4   1   2  300.27   18.40
   4  -1   2  311.27   18.80
   4   1  -2  302.67   19.00
  -4   1  -2  262.77   18.40
   4  -1  -2  252.57   18.40
   4   1   2  242.38   19.10
  -4  -1   2  269.17   18.10
  -4  -1   2  251.67   19.00
   4   1   2  258.97   17.70
  -4   1  -2  260.37   18.90
   4  -1  -2  263.87   18.80
   4  -1  -2  242.08   18.70
   4   1   2  236.98   18.40
   4  -1  -2  245.78   19.00
   4   1   2  247.68   18.70
   4   1   2  256.37   17.80
  -4  -1   2  236.28   18.70
  -4  -1   2  257.97   18.10
   4  -1  -2  256.37   18.00
  -5  -1  -2  164.98   12.50
  -5   1   2  172.98   11.90
  -5  -1  -2  174.18   17.40
   5  -1   2  164.68   13.70
   5  -1   2  166.48   12.00
   5   1  -2  163.38   11.90
   5  -1   2  163.08   12.20
   5  -1   2  162.58   12.90
  -5   1   2  163.18   13.30
  -5  -1  -2  151.88   12.90
   5  -1   2  152.28   12.80
   5   1  -2  159.58   12.00
   5  -1   2  159.18   12.40
  -5  -1   2  207.98   17.10
   5   1   2  174.98   11.50
   5  -1  -2  169.08   13.00
   5  -1  -2  178.18   14.10
   5   1   2  178.98   12.60
   5  -1  -2  163.38   14.00
   5   1   2  181.18   13.10
  -5   1  -2  175.48   13.30
  -5   1  -2  178.88   12.40
  -5  -1   2  170.68   11.80
   5   1   2  180.88   11.40
   5  -1  -2  172.08   12.40
  -5  -1   2  179.78   12.20
   5  -1  -2  170.88   11.90
  -6  -1  -2  205.98   17.80
   6  -1   2  196.68   16.70
   6  -1   2  227.18   16.50
   6   1  -2  212.38   16.10
   6   1  -2  212.18   17.70
  -6   1   2  209.98   17.90
   6  -1   2  219.58   16.50
  -6  -1  -2  216.08   16.80
  -6   1   2  210.48   16.20
   6  -1   2  210.28   17.50
   6   1  -2  207.58   16.50
  -6   1  -2  258.47   17.00
  -6   1  -2  250.27   17.90
   6   1   2  254.27   15.70
   6   1   2  240.88   17.20
   6  -1  -2  257.47   17.00
   6  -1  -2  251.57   16.40
  -6  -1   2  255.17   16.50
   6  -1  -2  257.47   17.80
   6   1   2  259.67   18.00
  -6  -1   2  245.98   18.20
   6  -1  -2  259.07   16.90
   6   1   2  255.27   15.70
   7  -1   2    6.30    5.40
   7   1  -2    4.60    5.60
   7   1  -2   11.30    4.20
   7  -1   2   15.60    4.80
  -7  -1  -2   14.40    5.20
  -7   1   2    3.30    5.90
  -7  -1   2   25.40    5.10
   7   1   2   21.70    7.00
   7  -1  -2   27.10    5.60
   7  -1  -2   16.70    5.90
  -7  -1   2   16.30    6.60
  -7   1  -2   21.10    5.70
  -8  -1  -2  105.39   14.30
   8  -1   2   92.79   14.00
   8   1  -2   90.39   14.80
   8  -1   2  108.29   15.00
  -8   1   2   88.19   14.80
   8   1   2   94.79   15.00
  -8  -1   2   83.39   15.70
   8  -1  -2   91.79   14.70
   8   1   2  100.69   15.00
   0  -2  -2 2043.90  132.89
   0  -2  -2 2141.29  132.89
   0   2   2 2170.38  132.69
   0  -2   2 2086.89  132.89
   0   2   2 2127.29  132.89
   0   2  -2 2088.89  132.79
   0  -2  -2 2173.38  132.69
   0  -2   2 2165.78  132.89
   0  -2   2 2055.59  132.89
   0   2   2 2046.50  132.89
   0   2  -2 1928.41  132.89
   0   2  -2 2193.88  132.99
   0   2  -2 2174.58  132.79
   0  -2   2 2170.08  132.79
   0   2   2 2173.28  132.99
  -1  -2  -2  753.12   45.70
  -1   2   2  771.32   46.10
   1  -2   2  764.12   46.00
  -1   2   2  766.92   45.90
   1  -2   2  745.13   45.90
   1   2  -2  771.32   45.90
   1  -2   2  746.33   46.10
   1   2  -2  781.82   46.10
   1   2  -2  709.33   46.10
  -1   2   2  706.43   46.10
   1   2  -2  732.53   46.00
  -1  -2  -2  762.62   45.80
  -1  -2  -2  771.92   46.10
   1  -2   2  749.82   46.10
  -1  -2  -2  741.93   46.10
   1  -2   2  788.62   45.90
  -1   2   2  753.92   45.90
  -1   2  -2  674.53   46.00
   1  -2  -2  708.03   45.90
   1  -2  -2  701.03   45.90
   1   2   2  721.23   46.10
   1  -2  -2  679.93   46.00
  -1  -2   2  694.03   46.00
  -1  -2   2  667.13   45.90
  -1  -2   2  663.83   46.00
   1   2   2  634.04   46.00
  -1   2  -2  704.23   45.90
  -1   2  -2  665.13   46.00
   1   2   2  683.83   46.00
   1  -2  -2  716.33   46.10
  -2   2   2 1948.51  126.29
  -2  -2  -2 2008.20  126.19
   2  -2   2 2148.98  126.29
   2   2  -2 2143.69  126.39
   2  -2   2 2104.29  126.29
  -2   2   2 2056.79  126.29
   2   2  -2 2140.99  125.99
   2  -2   2 2049.20  126.09
   2  -2   2 2172.98  126.29
   2  -2   2 2119.69  126.19
   2   2  -2 2153.18  126.49
   2   2  -2 2134.39  126.19
  -2   2   2 2101.99  126.29
  -2  -2  -2 2116.19  126.39
  -2  -2  -2 2066.19  126.39
  -2  -2   2 1869.21  125.89
   2   2   2 1917.21  126.19
   2  -2  -2 1944.51  125.99
  -2  -2   2 1893.51  126.29
  -2   2  -2 1919.01  126.19
  -2  -2   2 1902.91  126.09
   2   2   2 1813.62  126.29
   2  -2  -2 1940.41  126.19
   2  -2  -2 1813.32  126.19
   2  -2  -2 1919.51  125.89
   2  -2  -2 1940.31  126.29
  -2  -2   2 1962.30  126.39
   2   2   2 1841.82  126.29
  -3  -2  -2  302.17   18.30
   3   2  -2  286.57   18.60
   3  -2   2  311.67   18.60
   3   2  -2  299.27   17.80
   3  -2   2  307.27   18.40
   3   2  -2  311.87   18.20
   3  -2   2  301.77   18.20
   3   2  -2  296.27   18.80
  -3  -2  -2  320.67   18.80
  -3   2   2  299.77   18.50
  -3  -2  -2  304.87   18.60
   3  -2   2  297.07   18.60
   3  -2   2  297.97   18.30
   3  -2   2  314.17   18.40
  -3   2   2  302.57   18.30
   3  -2  -2  239.58   17.80
   3   2   2  255.57   18.60
  -3   2  -2  248.58   18.40
   3  -2  -2  254.57   18.40
   3  -2  -2  242.08   18.20
   3   2   2  247.78   18.40
   3   2   2  247.88   18.20
   3  -2  -2  249.97   18.40
  -3  -2   2  235.08   18.50
  -3  -2   2  246.98   17.80
  -3  -2   2  238.38   18.40
   3  -2  -2  246.78   17.90
  -3  -2   2  238.38   18.00
   4  -2   2 1186.18   73.89
   4  -2   2 1104.49   74.29
  -4   2   2 1179.58   74.19
  -4   2   2 1219.38   73.89
   4  -2   2 1174.08   73.79
   4   2  -2 1149.78   73.39
   4  -2   2 1189.68   73.79
   4   2  -2 1175.08   73.69
   4  -2   2 1172.28   73.99
   4  -2   2 1186.78   73.99
   4   2  -2 1125.49   74.19
  -4  -2  -2 1211.48   74.39
  -4  -2  -2 1161.38   73.89
  -4  -2  -2 1082.19   74.09
   4   2  -2 1149.89   74.49
   4   2   2 1169.08   74.59
   4  -2  -2 1171.88   73.49
   4  -2  -2 1172.78   73.89
   4  -2  -2 1183.88   74.39
  -4   2  -2 1206.98   74.19
   4   2   2 1153.98   74.19
  -4   2  -2 1165.18   73.79
   4  -2  -2 1129.59   74.09
  -4  -2   2 1178.88   73.39
  -4  -2   2 1183.58   73.69
   4   2   2 1161.28   73.89
  -4  -2   2 1096.39   74.09
   4  -2  -2 1178.08   73.59
   4  -2  -2 1165.08   74.19
  -4  -2   2 1100.99   74.29
  -5  -2  -2  157.48   11.60
  -5   2   2  154.78   12.20
   5   2  -2  160.48   11.20
   5   2  -2  151.68   10.50
  -5  -2  -2  160.78   12.40
   5   2  -2  162.48   12.40
   5  -2   2  166.88   12.00
   5  -2   2  161.48   11.50
  -5  -2  -2  156.18   12.30
   5   2  -2  139.69   13.40
   5  -2   2  158.98   12.00
   5  -2   2  161.08   11.40
   5  -2   2  159.48   11.30
   5  -2   2  165.58   12.80
   5   2   2  147.19   12.90
  -5   2  -2  138.09   11.90
   5  -2  -2  137.99   10.70
   5  -2  -2  138.99   10.90
   5  -2  -2  142.79   11.70
  -5  -2   2  144.89   10.50
  -5   2  -2  151.08   11.30
   5   2   2  141.39   11.50
  -5  -2   2  146.09   11.10
  -5  -2   2  140.69   12.50
   5  -2  -2  135.99   12.70
   5   2   2  142.89   13.40
   5  -2  -2  125.19   11.80
   5  -2  -2  158.68   13.10
   6  -2   2  507.85   33.40
  -6  -2  -2  494.45   33.60
   6   2  -2  476.45   33.40
   6   2  -2  483.85   32.50
   6  -2   2  495.95   33.40
   6  -2   2  497.25   34.00
  -6   2   2  487.05   34.30
   6  -2   2  484.65   33.40
  -6  -2  -2  497.95   34.40
   6   2  -2  494.35   34.30
   6  -2  -2  516.85   33.00
   6  -2  -2  527.55   33.70
   6  -2  -2  502.05   33.70
  -6  -2   2  539.65   33.40
  -6  -2   2  528.95   34.70
   6  -2  -2  525.75   33.10
   6   2   2  486.55   33.70
   6   2   2  524.85   34.30
   6  -2  -2  524.95   34.30
   7   2  -2   69.49   11.30
   7  -2   2   55.99    9.80
  -7  -2  -2   64.99    9.90
   7  -2   2   53.69    9.20
   7  -2   2   55.69    7.70
  -7   2   2   54.19    8.90
   7  -2   2   47.00    7.70
   7  -2  -2   57.69    9.70
   7  -2  -2   56.79    8.40
   7  -2  -2   46.70    7.90
   7   2   2   55.39    8.10
  -7  -2   2   61.79    9.20
  -8   2   2  232.78   21.60
   8  -2   2  216.68   24.00
  -8  -2  -2  252.07   20.10
   8  -2   2  212.38   20.70
   8   2   2  237.18   21.40
   8  -2  -2  227.78   21.00
   0  -3   2  552.34   34.30
   0  -3   2  557.14   34.00
   0  -3   2  554.24   34.40
   0   3  -2  543.85   34.00
   0  -3  -2  521.25   34.20
   0  -3  -2  505.55   34.20
   0  -3   2  516.75   34.20
   0   3   2  515.95   34.30
   0   3   2  529.85   33.90
   0  -3  -2  541.55   34.30
   0   3  -2  551.34   34.20
   0  -3  -2  519.35   34.30
   0   3  -2  525.45   34.30
   0   3  -2  548.05   34.30
   1   3  -2 1717.73  111.89
   1   3  -2 1656.93  111.99
   1  -3   2 1671.73  111.89
  -1   3   2 1734.33  111.69
   1  -3   2 1780.12  111.69
  -1  -3  -2 1759.22  111.79
   1   3  -2 1731.43  111.89
   1  -3   2 1711.63  112.09
   1  -3   2 1782.72  111.79
  -1   3   2 1747.23  112.09
   1   3  -2 1656.43  111.99
  -1  -3  -2 1727.43  112.09
  -1   3   2 1686.13  111.89
  -1  -3  -2 1723.03  111.79
  -1  -3   2 1841.62  112.09
   1  -3  -2 1915.51  111.69
   1   3   2 1890.11  112.09
   1   3   2 1935.81  111.99
   1   3   2 1839.12  111.89
   1  -3  -2 1846.82  111.99
  -1  -3   2 1837.72  111.89
   1  -3  -2 1877.81  112.09
  -1   3  -2 1712.93  111.99
   1   3   2 1679.33  112.09
  -1   3  -2 1887.61  111.99
  -1  -3   2 1723.83  112.19
  -1   3  -2 1902.71  112.09
  -1  -3   2 1831.82  112.09
  -2  -3  -2   71.69    5.60
   2  -3   2   78.79    5.40
   2   3  -2   80.79    5.70
   2  -3   2   75.49    5.30
  -2  -3  -2   66.09    4.60
   2   3  -2   78.59    5.10
   2   3  -2   77.99    5.40
   2  -3   2   78.69    5.30
  -2  -3  -2   73.19    5.60
  -2   3   2   74.09    5.30
   2  -3   2   76.29    5.60
  -2   3   2   73.89    5.70
   2  -3   2   79.49    5.60
   2  -3   2   77.79    5.80
   2   3  -2   82.59    5.90
  -2   3   2   70.79    5.20
  -2  -3  -2   73.19    5.70
  -2  -3   2   60.69    5.60
   2   3   2   54.29    5.60
  -2  -3   2   61.89    5.40
   2   3   2   60.59    5.50
  -2   3  -2   58.19    5.60
  -2   3  -2   59.79    5.30
   2  -3  -2   55.29    5.50
   2  -3  -2   59.19    5.40
  -2  -3   2   60.39    5.50
  -2  -3   2   56.59    4.90
   2  -3  -2   54.69    5.10
   3   3  -2  144.09   10.30
  -3  -3  -2  147.19   10.40
  -3   3   2  150.88   10.40
   3  -3   2  142.79   10.40
  -3   3   2  143.49   10.60
  -3  -3  -2  151.68   10.70
   3  -3   2  144.49   10.40
   3   3  -2  141.59    9.70
   3   3  -2  145.89   10.90
   3   3  -2  143.69   10.70
   3  -3   2  144.09   10.40
   3  -3   2  143.69   10.50
  -3  -3  -2  133.19   10.60
   3  -3   2  138.69   10.30
   3  -3   2  148.09   10.10
   3  -3  -2  151.58   10.50
  -3   3  -2  147.09   10.50
  -3  -3   2  138.89    9.70
   3  -3  -2  150.38   10.50
   3   3   2  153.58   10.80
   3  -3  -2  143.79   10.50
  -3  -3   2  145.19   10.80
   3   3   2  147.39   10.40
  -3  -3   2  147.49   10.60
  -3  -3   2  144.69   10.20
   3  -3  -2  144.69   10.00
   3  -3  -2  139.29    9.80
   3   3   2  152.08   10.90
   4   3  -2  471.15   31.90
   4  -3   2  475.85   32.40
  -4  -3  -2  479.55   32.60
   4   3  -2  475.05   32.50
   4   3  -2  478.95   33.30
  -4  -3  -2  451.05   32.80
  -4  -3  -2  469.45   33.00
   4  -3   2  489.05   32.70
   4  -3   2  470.45   32.70
   4  -3   2  481.05   32.60
  -4   3   2  474.95   32.80
   4   3  -2  498.15   33.00
   4  -3   2  510.55   34.50
   4  -3   2  471.45   32.90
   4  -3   2  478.25   32.60
  -4  -3   2  527.55   33.30
   4  -3  -2  531.95   32.20
   4  -3  -2  494.55   32.80
   4   3   2  529.45   33.40
   4  -3  -2  533.05   32.90
   4  -3  -2  521.55   33.00
   4  -3  -2  554.74   33.00
   4  -3  -2  523.45   32.80
  -4  -3   2  503.45   33.00
  -4  -3   2  532.45   32.50
   4  -3  -2  517.95   32.20
  -4  -3   2  530.75   31.90
   4   3   2  512.35   32.70
   4   3   2  532.05   33.10
   5  -3   2    3.40    3.90
   5  -3   2    4.00    3.10
   5  -3   2    1.00    3.20
   5  -3   2    0.70    3.20
   5  -3   2    2.40    3.00
  -5   3   2    4.20    3.50
   5   3  -2    3.80    3.60
  -5  -3  -2   -0.90    3.80
   5  -3   2    5.00    3.30
   5   3  -2    3.90    3.50
   5  -3   2    3.60    3.00
  -5  -3  -2    2.40    3.00
   5   3  -2    5.40    1.90
   5   3   2    5.90    3.30
   5  -3  -2    6.90    3.30
   5  -3  -2    4.40    2.60
   5  -3  -2    5.60    3.40
   5  -3  -2    6.10    2.60
   5   3   2    7.10    3.60
   5  -3  -2    1.60    3.30
   5  -3  -2    5.00    4.30
   5  -3  -2    8.90    4.00
  -5  -3   2    6.90    3.80
  -5  -3   2    8.20    2.30
  -5  -3   2    6.80    3.10
   6  -3   2  255.47   18.30
   6   3  -2  242.08   16.30
   6  -3   2  255.67   18.20
   6  -3   2  256.87   18.70
  -6  -3  -2  242.48   18.20
  -6   3   2  227.98   18.70
   6   3  -2  259.57   18.20
   6  -3   2  252.67   19.80
   6  -3   2  231.48   17.90
   6   3  -2  260.47   19.00
   6  -3   2  233.48   18.10
  -6  -3  -2  245.18   18.90
  -6  -3   2  250.27   17.70
   6  -3  -2  242.48   17.30
  -6  -3   2  268.27   19.40
   6   3   2  250.27   19.00
   6  -3  -2  239.28   18.60
   6  -3  -2  244.28   18.30
   6   3   2  238.98   18.50
   6  -3  -2  245.18   17.20
   6  -3  -2  236.18   18.50
  -6  -3   2  245.08   16.50
   7  -3   2    6.50    7.90
  -7   3   2    9.00    6.50
   7  -3   2   17.80    5.90
   7  -3   2   14.70    6.10
  -7  -3  -2   14.80    6.00
   7   3  -2   16.30    7.10
   7  -3   2   19.10    6.50
   7   3   2   23.80    6.70
  -7  -3   2   25.90    6.00
   7  -3  -2   20.40    6.30
   7  -3  -2   24.70    5.20
  -7  -3   2   12.00    6.70
   7  -3  -2   20.90    6.30
   0  -4  -2 3023.40  186.58
   0  -4   2 2909.81  186.48
   0  -4   2 2853.51  186.48
   0  -4  -2 2944.31  186.48
   0   4  -2 2936.91  186.48
   0  -4   2 3064.39  186.68
   0  -4   2 3067.19  186.08
   0   4  -2 2964.70  186.08
   0   4  -2 3046.50  186.58
   0   4   2 2975.80  185.98
   0   4   2 2971.40  185.98
   0   4   2 2881.51  186.58
   0   4   2 2965.30  186.58
   0  -4  -2 2939.91  186.48
   1   4  -2  153.98   12.20
  -1   4   2  161.98   12.00
  -1  -4  -2  158.08   12.10
   1   4  -2  164.58   11.80
  -1   4   2  153.28   12.10
   1  -4   2  153.08   12.00
  -1  -4  -2  164.28   11.80
   1  -4   2  162.18   11.50
   1  -4   2  161.58   12.20
  -1  -4  -2  157.58   11.80
   1   4  -2  157.68   12.10
   1  -4   2  154.98   11.60
  -1   4   2  159.68   11.40
   1   4  -2  158.68   11.90
   1  -4  -2  215.58   12.40
   1  -4  -2  213.28   12.40
   1   4   2  211.88   11.90
  -1   4  -2  202.38   12.40
   1  -4  -2  216.38   12.40
  -1  -4   2  195.98   12.30
  -1  -4   2  201.88   12.20
  -1   4  -2  213.08   12.20
   1   4   2  203.48   12.40
  -1   4  -2  215.38   12.50
   2   4  -2 2021.60  137.99
  -2  -4  -2 1902.81  138.19
   2   4  -2 2043.10  137.69
   2   4  -2 2125.59  138.19
   2  -4   2 2045.30  137.79
  -2   4   2 2032.50  137.69
  -2   4   2 2046.70  138.09
  -2  -4  -2 2007.60  138.09
   2  -4   2 2070.59  137.89
   2  -4   2 2070.89  138.09
   2   4  -2 1947.41  137.99
  -2  -4  -2 2024.60  137.59
   2  -4   2 2130.99  138.19
  -2  -4  -2 2130.79  137.99
  -2   4   2 2022.70  137.89
   2  -4   2 1964.10  137.99
   2   4   2 2418.86  138.19
   2  -4  -2 2362.86  138.29
   2  -4  -2 2426.06  137.79
  -2  -4   2 2251.97  138.19
  -2   4  -2 2284.77  138.19
  -2  -4   2 2330.87  138.19
  -2  -4   2 2352.86  137.79
  -2   4  -2 2438.86  138.09
   2   4   2 2305.47  138.29
  -2  -4   2 2356.16  138.19
   2  -4  -2 2388.56  137.99
   2  -4  -2 2427.46  138.29
   2  -4  -2 2306.07  138.19
   2   4   2 2497.05  138.39
  -3  -4  -2  164.08   12.10
   3  -4   2  163.48   12.20
  -3   4   2  165.08   12.20
   3   4  -2  165.78   12.30
  -3  -4  -2  162.78   10.70
   3  -4   2  154.88   12.00
  -3   4   2  162.68   11.70
   3  -4   2  163.38   11.90
   3  -4   2  156.18   11.80
   3  -4   2  170.78   11.70
   3   4  -2  167.98   11.20
   3  -4   2  161.98   12.00
   3  -4   2  155.78   11.80
   3   4  -2  170.88   12.50
  -3  -4  -2  161.88   10.70
  -3  -4  -2  172.98   12.00
   3   4  -2  165.18   11.80
   3  -4  -2  191.48   14.10
  -3  -4   2  216.88   13.10
   4  -4   2 1975.70  133.39
   4  -4   2 2063.79  133.59
  -4  -4  -2 2036.20  133.39
  -4  -4  -2 2107.69  133.69
  -4   4   2 2102.49  133.69
   4  -4   2 2071.09  133.19
   4  -4   2 2055.09  133.59
  -4   4   2 2038.80  133.39
   4   4  -2 2048.59  133.89
   4   4  -2 2041.40  133.39
   4  -4   2 2020.90  133.49
   4   4  -2 2073.49  132.69
   4   4  -2 2116.39  133.79
   4  -4   2 2126.99  133.79
   4  -4   2 2126.09  133.49
   4  -4   2 2099.89  133.49
  -4  -4  -2 1964.30  133.69
   4  -4  -2 2124.19  133.69
  -4  -4   2 2160.68  133.39
   4  -4  -2 2197.78  132.99
   4   4   2 2171.68  133.99
   4   4   2 2098.49  133.59
   4  -4  -2 2217.68  133.69
  -4  -4   2 2222.78  132.69
   4  -4  -2 2217.68  133.69
   4  -4  -2 2207.08  133.09
  -4  -4   2 2246.88  133.89
  -4  -4   2 2108.49  133.79
   4   4   2 2251.27  133.89
   4  -4  -2 2033.30  133.49
   5  -4   2   94.99    8.80
   5   4  -2   87.89    9.00
   5  -4   2   95.49    9.50
   5  -4   2  102.49    9.20
  -5  -4  -2   98.99    9.30
   5  -4   2   95.49   10.20
  -5   4   2   87.49    9.30
   5  -4   2   94.09    9.40
   5   4  -2   93.89    7.20
   5  -4   2  104.09    9.30
   5  -4   2   90.99    9.50
   5   4  -2  105.29   10.10
   5  -4   2   98.19   10.30
  -5  -4  -2   96.09    9.80
  -5  -4   2  100.39   10.10
   5  -4  -2   97.89    8.30
   5   4   2  103.89   10.10
   5  -4  -2  110.09   10.60
   5  -4  -2  101.79   10.90
   5  -4  -2  104.79    9.90
   5  -4  -2   92.59    8.20
  -5  -4   2  100.79    9.00
   5  -4  -2  102.39    9.80
  -5  -4   2  104.79    7.40
   5   4   2   97.19    9.60
  -6  -4  -2  276.97   22.30
  -6  -4  -2  274.77   21.70
   6   4  -2  302.27   19.90
  -6   4   2  309.97   22.10
   6  -4   2  285.67   21.80
   6  -4   2  292.77   21.70
   6   4  -2  285.97   22.40
   6   4  -2  263.87   21.60
   6  -4   2  290.07   23.00
   6  -4   2  307.87   21.50
   6  -4   2  294.77   21.40
   6  -4  -2  319.77   22.20
   6  -4  -2  312.37   20.80
  -6  -4   2  324.17   23.80
  -6  -4   2  309.37   22.70
   6  -4  -2  311.27   20.80
   6  -4  -2  324.47   22.00
   6   4   2  321.67   22.50
  -7  -4  -2   74.49   11.70
   7  -4   2   67.99   11.20
  -7   4   2   59.29    9.40
   7  -4   2   72.19   11.80
   7  -4   2   75.39   11.90
   7  -4   2   72.89   11.10
   7   4  -2   77.69   12.70
  -7  -4   2   82.99   10.90
   7   4   2   92.29   12.70
   7  -4  -2   96.39   12.10
   7  -4  -2   87.29   12.60
  -7  -4   2   81.09   11.50
   0   5   2  106.49    8.80
   0  -5  -2  117.69    8.80
   0   5  -2  120.49    8.70
   0   5  -2  121.49    8.90
   0  -5  -2  115.39    8.60
   0  -5   2  116.59    8.90
   0   5  -2  120.39    7.80
   0   5   2  115.09    8.80
   0  -5   2  118.99    8.60
   0  -5  -2  111.59    8.80
   0  -5   2  121.99    7.70
   0  -5   2  114.19    8.60
   0   5  -2  127.19    8.80
   0  -5  -2  118.09    8.60
   1  -5  -2  119.09    8.50
   1  -5  -2  113.69    8.50
  -1  -5   2  105.99    8.10
   1   5   2  111.29    7.80
  -1   5  -2  112.19    8.30
  -1  -5   2  111.99    7.80
   1  -5  -2  109.29    8.50
  -1   5  -2  113.29    8.70
   1  -5  -2  115.89    8.50
  -1  -5   2  111.09    8.40
  -1   5  -2  120.79    8.50
   1   5   2  109.29    8.60
   1   5   2  109.89    8.50
  -1  -5   2  117.29    8.60
  -2  -5  -2  113.49    7.00
  -2  -5  -2  114.89    8.10
   2  -5   2  113.29    8.10
  -2  -5  -2  116.29    8.20
  -2   5  -2   80.59    7.70
   2   5   2   75.29    8.00
  -2  -5   2   81.39    7.80
  -2   5  -2   83.79    7.60
   3  -5   2  389.46   26.40
   3  -5   2  364.56   25.80
  -3  -5  -2  376.96   26.00
   3  -5   2  366.46   26.20
   3  -5   2  365.26   25.80
   3   5  -2  375.46   25.40
  -3   5   2  367.16   25.80
   3  -5   2  360.96   25.90
  -3  -5  -2  374.96   25.10
  -3  -5  -2  370.56   26.10
   3   5  -2  368.96   26.20
   3   5  -2  381.66   26.40
   3  -5   2  373.86   26.00
  -3   5   2  387.26   26.20
  -3  -5  -2  350.26   26.30
   3  -5   2  371.26   25.90
  -3  -5  -2  369.16   25.10
  -3   5   2  372.76   25.60
  -3   5  -2  432.66   26.10
   3   5   2  422.56   26.30
  -3  -5   2  444.26   26.30
   3  -5  -2  425.36   25.90
   3  -5  -2  410.86   26.20
   3  -5  -2  412.06   26.30
  -3  -5   2  385.46   26.20
  -3  -5   2  435.26   26.20
   3   5   2  433.26   26.30
   3   5   2  420.26   26.60
  -3  -5   2  413.16   25.40
   3  -5  -2  437.36   26.50
   3  -5  -2  449.66   25.80
  -4  -5  -2  499.55   32.60
   4  -5   2  486.05   32.20
   4  -5   2  500.65   32.70
   4   5  -2  464.65   32.50
   4  -5   2  477.55   32.80
   4   5  -2  500.55   33.10
   4  -5   2  478.75   32.50
  -4  -5  -2  507.35   32.80
   4  -5   2  500.65   32.70
   4  -5   2  499.05   32.50
   4   5  -2  509.15   33.20
  -4   5   2  502.95   32.30
   4   5  -2  500.65   31.60
  -4   5   2  480.05   32.70
   4  -5   2  505.25   32.50
   4  -5  -2  485.65   32.50
   4  -5  -2  490.55   32.80
  -4  -5   2  468.55   32.70
  -4  -5   2  484.45   32.80
  -4  -5   2  495.15   31.60
   4   5   2  502.65   33.10
   4   5   2  508.05   33.10
   4   5   2  488.45   32.70
  -4  -5   2  505.95   32.50
   4  -5  -2  483.55   32.80
   4  -5  -2  483.45   32.60
  -4   5  -2  503.45   32.60
   4  -5  -2  478.85   31.90
   4  -5  -2  492.65   32.10
   5  -5   2  187.98   15.20
   5  -5   2  172.78   15.60
   5   5  -2  188.28   15.60
   5  -5   2  188.38   15.60
   5   5  -2  178.08   14.80
   5  -5   2  172.68   14.30
  -5  -5  -2  142.89   19.50
  -5  -5  -2  196.68   14.80
   5  -5   2  186.68   14.90
   5   5  -2  186.98   12.90
  -5   5   2  193.28   14.80
   5  -5   2  180.48   14.60
   5  -5  -2  180.58   18.90
   5  -5  -2  211.98   15.80
  -5  -5   2  184.58   17.00
   5  -5  -2  207.18   14.10
   5  -5  -2  199.28   13.90
  -5  -5   2  214.88   15.10
   5  -5  -2  213.18   15.40
   5   5   2  213.88   15.60
  -5  -5   2  214.08   13.00
   6  -5   2  357.26   26.50
  -6  -5  -2  345.37   25.10
   6  -5   2  344.37   25.20
   6   5  -2  339.37   25.90
   6  -5   2  345.67   26.40
   6  -5   2  338.87   25.50
  -6   5   2  335.47   25.30
   6  -5   2  321.17   24.70
   6  -5  -2  374.86   24.30
  -6  -5   2  386.26   26.10
   6  -5  -2  384.16   25.70
  -6  -5   2  332.07   26.20
   6  -5  -2  383.46   25.70
   6   5   2  365.66   25.90
   7   5  -2   78.59   13.40
   7  -5   2  103.09   13.10
   7  -5   2  102.09   16.80
  -7  -5  -2  100.59   12.70
   7  -5   2  103.59   12.70
   7  -5   2   87.69   13.60
  -7  -5   2   60.19   10.30
   7  -5  -2   84.89   13.50
   7  -5  -2   86.29   14.10
  -7  -5   2   74.79   12.40
   7   5   2   84.39   13.30
   7   5   2   83.99   12.80
   0   6  -2 1052.19   69.29
   0  -6   2 1109.79   69.39
   0   6   2 1047.30   69.29
   0  -6   2 1094.79   69.19
   0  -6  -2 1101.39   69.19
   0  -6   2 1023.80   69.19
   0   6  -2 1119.99   69.29
   0   6   2 1093.59   69.29
   0   6  -2 1110.59   69.19
   0  -6  -2 1106.79   69.19
   0  -6  -2 1030.90   69.29
   0  -6  -2 1153.48   69.39
  -1   6   2  653.93   44.40
  -1  -6  -2  684.53   44.20
  -1  -6  -2  694.73   44.60
  -1   6   2  664.53   44.40
   1   6  -2  671.03   44.50
   1  -6   2  659.33   44.40
   1   6  -2  675.63   43.80
   1  -6   2  693.73   46.30
   1   6  -2  645.14   45.80
   1   6  -2  689.93   44.30
  -1  -6  -2  648.74   44.10
   1  -6   2  667.33   44.60
  -1   6  -2  732.93   44.40
   1  -6  -2  746.63   44.50
  -1  -6   2  735.93   44.70
   1   6   2  667.63   45.20
  -1  -6   2  729.93   43.80
   1  -6  -2  690.73   44.50
  -1  -6   2  676.33   44.20
  -1   6  -2  697.93   44.60
   1   6   2  711.43   43.80
   1   6   2  649.54   44.10
   1  -6  -2  726.13   44.60
   1   6   2  704.53   44.60
  -1  -6   2  691.23   44.50
  -1   6  -2  721.63   44.60
   1  -6  -2  687.93   44.60
   2  -6   2 1840.32  112.99
   2  -6   2 1889.91  113.09
   2  -6   2 1863.01  112.99
  -2   6   2 1782.72  112.79
  -2  -6  -2 1750.42  112.49
   2   6  -2 1806.92  112.99
   2  -6   2 1859.61  112.19
   2   6  -2 1735.43  112.89
   2  -6   2 1850.71  112.09
   2   6  -2 1854.71  112.49
   2  -6   2 1801.32  112.79
  -2  -6  -2 1666.33  112.99
  -2   6   2 1938.81  112.99
  -2  -6  -2 1846.82  112.99
   2   6  -2 1820.52  112.59
  -2  -6  -2 1867.21  112.39
   2   6   2 1789.12  112.59
   2   6   2 1615.04  112.89
   2  -6  -2 1756.42  111.89
   2   6   2 1831.72  113.09
   2  -6  -2 1820.92  113.09
   2  -6  -2 1675.73  112.89
  -2   6  -2 1658.13  113.39
  -2  -6   2 1740.13  112.39
  -2   6  -2 1770.42  112.69
   2  -6  -2 1748.23  111.99
   2  -6  -2 1728.13  112.89
  -2  -6   2 1738.83  112.89
  -2  -6   2 1761.52  112.49
  -2  -6   2 1609.14  112.89
   2  -6  -2 1818.72  112.79
  -3  -6  -2  898.51   56.89
   3  -6   2  841.52   57.59
   3   6  -2  861.31   57.79
   3  -6   2  881.81   57.19
   3   6  -2  896.21   58.09
  -3   6   2  880.01   57.59
   3  -6   2  846.02   57.69
   3  -6   2  878.81   57.39
  -3  -6  -2  851.51   56.79
   3  -6   2  886.11   57.99
  -3   6   2  923.81   57.99
   3   6  -2  875.71   57.79
  -3  -6  -2  902.21   57.79
   3   6  -2  865.21   57.09
  -3  -6  -2  798.72   57.89
   3  -6   2  843.02   57.79
  -3  -6   2  935.91   57.19
   3   6   2  950.10   57.89
   3  -6  -2  960.90   58.09
  -3  -6   2  886.91   57.89
   3  -6  -2  894.11   57.99
   3   6   2  928.51   58.09
   3  -6  -2  956.60   57.59
   3   6   2  865.11   57.89
  -3  -6   2  950.70   57.69
   3  -6  -2  968.00   57.19
  -3  -6   2  959.60   57.89
   3  -6  -2  923.01   57.89
  -3   6  -2  945.41   57.69
  -4   6   2  490.55   30.80
   4  -6   2  496.45   31.20
   4  -6   2  476.15   31.70
   4  -6   2  457.65   31.40
   4  -6   2  500.65   31.40
   4   6  -2  492.35   30.30
   4  -6   2  485.15   31.30
   4   6  -2  490.75   32.00
   4   6  -2  493.05   33.60
  -4  -6  -2  490.45   31.50
   4   6  -2  464.55   31.40
   4  -6   2  475.55   31.10
  -4  -6  -2  500.65   31.40
  -4   6   2  504.05   31.70
   4  -6  -2  432.86   31.60
   4   6   2  459.05   31.90
  -4   6  -2  467.65   31.30
   4   6   2  402.36   33.00
   4  -6  -2  449.66   30.90
  -4  -6   2  453.95   31.40
   4  -6  -2  458.15   30.80
  -4  -6   2  428.26   32.00
   4  -6  -2  442.56   30.90
  -4  -6   2  435.96   30.50
   5  -6   2  235.58   17.80
   5   6  -2  244.48   15.80
   5   6  -2  251.27   18.70
   5  -6   2  249.48   18.40
   5  -6   2  237.08   17.50
  -5   6   2  249.18   18.50
  -5  -6  -2  252.17   18.00
   5  -6   2  254.27   18.60
   5  -6   2  226.78   18.30
   5  -6   2  241.38   17.90
  -5  -6   2  231.08   15.80
  -5  -6   2  196.18   21.50
  -5  -6   2  226.68   18.30
   5  -6  -2  230.18   17.00
   5   6   2  240.08   18.50
   5  -6  -2  234.18   18.30
   5  -6  -2  227.18   17.00
   5  -6  -2  226.88   18.10
   6  -6   2   29.80    6.40
   6   6  -2   29.00    6.60
   6  -6   2   31.30    6.50
   6  -6   2   31.90    6.60
  -6  -6   2   11.90    6.70
   6   6   2   15.70    5.90
   6  -6  -2   15.70    6.00
   6  -6  -2   17.90    5.30
  -6  -6   2   20.20    6.00
   6  -6  -2   13.30    6.30
   7   6  -2   59.49   10.00
   7  -6   2   53.69    9.10
   7  -6   2   59.19   11.60
  -7  -6  -2   52.39    8.70
   7  -6   2   56.89    9.40
   7  -6   2   54.69    9.80
   7  -6  -2   44.00    8.90
  -7  -6   2   37.80    8.50
   7   6   2   22.90   11.10
  -7  -6   2   31.90    9.50
   7   6   2   33.90    8.60
   7  -6  -2   26.30   10.50
   7  -6  -2   39.30    9.20
   0   7  -2  187.68   13.60
   0  -7  -2  178.88   13.50
   0   7   2  193.18   13.70
   0  -7   2  186.68   13.30
   0  -7   2  174.38   13.30
   0   7   2  180.38   13.50
   0   7  -2  184.98   13.60
   0  -7   2  180.28   13.70
   0   7  -2  192.58   13.50
   0  -7  -2  190.78   13.40
   0  -7  -2  168.18   13.30
  -1  -7  -2   30.10    4.50
   1   7  -2   26.20    3.30
   1   7  -2   22.60    3.80
  -1  -7  -2   26.70    4.60
   1  -7   2   29.80    5.00
   1  -7   2   31.70    5.50
   1  -7   2   28.90    4.40
  -1  -7  -2   30.20    4.70
  -1   7   2   33.40    5.50
   1   7  -2   23.40    4.00
  -1   7   2   27.80    4.10
   1   7  -2   29.80    5.00
   1  -7  -2   21.50    3.80
  -1  -7   2   27.60    4.50
  -1   7  -2   21.70    3.70
  -1   7  -2   28.20    4.30
   1  -7  -2   18.60    3.70
  -1  -7   2   19.70    3.70
   1   7   2   25.70    3.50
  -1  -7   2   26.80    3.20
   1   7   2   28.00    4.50
   1   7   2   24.50    3.20
  -1  -7   2   24.70    4.50
   1   7   2   31.50    4.60
   1  -7  -2   24.50    4.20
   1  -7  -2   22.80    3.90
   2   7  -2  108.09    9.40
   2  -7   2   98.79   10.10
   2   7  -2  106.59   10.00
   2  -7   2   99.29    9.80
  -2   7   2  110.69   10.10
  -2  -7  -2  102.59    9.00
  -2  -7  -2  110.49   10.00
   2  -7   2  109.89   10.10
  -2  -7  -2  107.19    9.10
   2  -7   2  102.29   10.30
   2   7  -2  109.89   10.40
   2   7  -2  102.69    9.10
  -2   7   2   95.29    9.60
   2   7   2  137.49    9.60
  -2  -7   2  128.29   10.40
  -2   7  -2  133.69   10.40
  -2  -7   2  141.39    9.50
   2   7   2  137.29   10.40
   2  -7  -2  141.09   10.50
  -2   7  -2  143.79   10.10
   2  -7  -2  132.69   10.50
  -2  -7   2  138.19    9.20
   2  -7  -2  130.79   10.20
   2   7   2  133.19    9.50
   2  -7  -2  141.69   10.10
   2   7   2  135.89   10.40
   3   7  -2  172.38   11.90
   3   7  -2  180.18   13.50
  -3   7   2  180.08   12.90
  -3  -7  -2  172.28   11.40
   3  -7   2  163.98   12.80
   3   7  -2  168.68   12.60
   3  -7   2  174.88   13.40
   3  -7   2  169.68   11.90
  -3  -7  -2  180.78   13.00
   3  -7   2  170.28   11.50
   3   7  -2  161.78   13.20
  -3   7   2  182.58   13.20
   3  -7   2  169.18   12.80
   3   7   2  150.28   12.70
   3   7   2  152.58   12.80
  -3  -7   2  149.29   12.90
  -3   7  -2  153.48   12.70
   3  -7  -2  155.08   11.30
  -3  -7   2  148.59   11.80
  -3   7  -2  143.39   13.00
   3  -7  -2  151.78   11.50
   3  -7  -2  136.79   12.70
   3  -7  -2  159.48   12.50
   3  -7  -2  156.28   13.10
   3   7   2  155.98   13.20
  -3  -7   2  156.88   12.30
   4   7  -2   75.59   11.30
   4  -7   2   83.29   14.70
   4  -7   2   74.19    8.20
   4  -7   2   76.39    9.70
  -4  -7  -2   81.09    6.30
   4   7  -2   79.89   10.10
   4   7  -2   76.89    7.00
  -4  -7  -2   74.59    9.20
   4  -7   2   83.79    8.80
  -4   7   2   75.49    9.50
  -4  -7  -2   75.29    6.10
   4  -7   2   77.09    8.60
   4  -7  -2   73.29    8.20
   4   7   2   69.49    9.90
  -4  -7   2   66.29    8.90
  -4  -7   2   72.99    7.20
   4   7   2   82.39    9.90
   4   7   2   69.09   10.40
   4  -7  -2   70.49    8.10
   4  -7  -2   74.39    8.40
   4  -7  -2   79.39    9.50
  -4  -7   2   85.89   10.60
  -4   7  -2   79.99    9.00
   4  -7  -2   70.79    7.90
   5  -7   2  355.36   24.90
   5   7  -2  359.46   25.40
  -5   7   2  360.36   25.00
   5   7  -2  362.96   22.50
   5  -7   2  347.37   25.10
   5  -7   2  344.97   24.70
  -5  -7  -2  372.36   24.90
   5  -7   2  350.66   24.60
  -5  -7   2  342.87   24.60
   5  -7  -2  328.77   23.80
   5  -7  -2  324.97   23.80
   5  -7  -2  329.27   25.10
  -5  -7   2  309.47   24.60
   5  -7  -2  333.27   24.50
   5   7   2  321.07   25.10
   5   7   2  340.97   25.70
   5  -7  -2  326.47   24.50
  -6  -7  -2  109.29   12.80
   6   7  -2  101.59   13.80
   6  -7   2  105.79   13.40
   6  -7   2   97.09   15.30
   6  -7   2  104.69   12.90
   6  -7   2  104.99   12.50
   6  -7  -2   59.19   16.50
   6   7   2   87.19   14.00
   6  -7  -2   86.89   13.00
   6   7   2   82.39   12.20
  -6  -7   2  101.39   13.00
  -6  -7   2   84.79   13.40
   6  -7  -2  103.79   13.10
   6  -7  -2   97.89   13.70
   0  -8  -2   22.60    5.00
   0   8  -2   27.10    4.50
   0   8   2   26.10    4.70
   0  -8   2   33.00    5.30
   0  -8  -2   32.20    4.80
   0  -8   2   30.80    4.70
   0  -8  -2   33.30    4.60
   0   8  -2   32.20    4.80
   0   8   2   23.40    4.90
   0   8  -2   28.30    4.60
   0  -8   2   31.30    4.80
  -1  -8  -2  561.04   37.00
  -1  -8  -2  537.55   36.40
  -1  -8  -2  503.45   37.00
   1   8  -2  514.55   36.60
   1  -8   2  575.64   37.60
  -1   8   2  504.75   36.80
   1   8  -2  495.35   35.40
   1   8  -2  511.75   36.70
  -1  -8  -2  494.05   36.40
   1  -8   2  482.85   36.70
   1  -8   2  490.05   36.70
  -1   8   2  572.34   40.20
   1  -8  -2  628.34   37.10
   1  -8  -2  577.34   37.00
   1  -8  -2  581.64   39.20
   1   8   2  617.94   35.50
  -1  -8   2  588.94   36.60
  -1   8  -2  575.84   37.00
  -1  -8   2  559.44   36.90
   1   8   2  626.14   37.20
   1   8   2  533.35   37.20
  -1  -8   2  621.14   37.30
  -1   8  -2  644.94   36.90
   1  -8  -2  560.34   37.00
   1   8   2  602.84   35.40
   2  -8   2  394.46   24.10
   2   8  -2  382.66   23.30
  -2  -8  -2  378.76   23.10
  -2   8   2  385.86   24.00
  -2  -8  -2  360.36   23.00
  -2   8   2  338.07   23.60
   2   8  -2  384.66   24.10
   2  -8   2  351.36   23.70
   2  -8   2  347.67   25.60
  -2  -8  -2  276.87   26.40
   2   8  -2  377.26   22.80
  -2  -8   2  310.97   23.00
  -2  -8   2  323.27   24.00
   2  -8  -2  300.37   23.90
   2   8   2  330.67   22.90
  -2   8  -2  313.67   23.90
   2   8   2  319.37   24.00
  -2  -8   2  316.37   22.60
   2   8   2  307.27   23.50
  -2   8  -2  342.67   23.50
   2  -8  -2  321.07   23.50
  -3   8   2  233.48   17.60
   3  -8   2  245.28   15.30
  -3  -8  -2  222.98   16.10
   3   8  -2  224.58   20.80
   3  -8   2  250.57   17.80
   3  -8   2  241.68   17.40
   3   8  -2  234.78   17.90
  -3  -8  -2  246.18   16.00
   3   8  -2  243.38   16.40
  -3  -8  -2  256.07   17.60
  -3   8   2  253.07   17.70
  -3   8  -2  210.08   17.00
  -3  -8   2  217.78   17.40
   3   8   2  214.28   16.90
   3  -8  -2  226.88   17.70
   3  -8  -2  219.98   17.00
  -3  -8   2  216.78   16.50
   3   8   2  217.38   17.70
  -3  -8   2  206.58   16.40
   3   8   2  224.98   17.00
  -4  -8  -2  216.18   13.60
  -4   8   2  206.08   16.30
   4  -8   2  203.08   14.40
  -4  -8  -2  216.38   16.20
   4   8  -2  178.78   16.50
   4   8  -2  221.28   16.80
   4  -8   2  215.08   15.20
  -4  -8  -2  204.38   14.00
   4   8  -2  212.28   14.30
   4  -8   2  210.58   16.70
   4  -8   2  204.98   15.80
   4  -8  -2  179.18   15.40
   4   8   2  172.68   16.50
  -4   8  -2  174.58   15.70
   4  -8  -2  172.58   16.20
   4  -8  -2  176.88   15.30
  -4  -8   2  175.48   15.80
   4   8   2  173.38   16.20
   4  -8  -2  177.38   14.60
  -4  -8   2  178.48   14.30
   4   8   2  181.88   16.20
   5  -8   2  256.17   21.30
  -5  -8  -2  258.37   20.80
   5  -8   2  253.47   20.30
   5  -8   2  267.57   20.60
   5   8  -2  252.17   21.10
  -5   8   2  265.67   20.90
   5  -8  -2  257.07   19.70
   5  -8  -2  260.37   20.20
  -5  -8   2  279.47   21.10
  -5   8  -2  277.27   20.80
   5   8   2  261.67   21.80
   5   8   2  264.07   21.40
  -5  -8   2  259.27   20.60
   5  -8  -2  256.97   21.20
   6   8  -2  212.98   21.40
  -6  -8  -2  235.98   20.40
   6  -8   2  227.58   19.90
   6  -8   2  223.58   19.90
   6  -8   2  216.78   20.60
   6  -8  -2  219.78   21.20
   6  -8  -2  243.78   20.70
  -6  -8   2  242.08   20.80
   6   8   2  214.48   23.00
   6   8   2  250.87   23.30
  -6  -8   2  232.88   20.90
   0  -9  -2   61.19    9.30
   0   9   2   66.89    8.40
   0  -9  -2   55.09    7.80
   0  -9   2   70.09    8.80
   0   9  -2   58.09    8.10
   0  -9  -2   55.29    8.50
  -1   9   2  123.89   11.60
   1  -9   2  122.39   12.00
   1   9  -2  118.69   13.00
  -1  -9  -2  112.09   11.50
  -1  -9  -2  129.59   11.00
   1  -9   2  121.19   11.90
  -1  -9  -2  123.29   11.80
   1  -9  -2  141.29   12.00
   1   9   2  142.49   12.20
  -1   9  -2  147.29   11.50
  -1  -9   2  134.89   12.00
  -1  -9   2  135.79   11.40
   2  -9   2  137.19   12.00
   2   9  -2  132.79   10.70
  -2  -9  -2  132.39   10.30
  -2  -9  -2  128.29   11.30
  -2   9   2  125.59   11.70
   2   9  -2  119.49    9.80
   2  -9   2  125.49   11.40
   2   9  -2  128.59   11.70
  -2  -9  -2  117.69   10.40
   2  -9  -2   94.19   11.50
  -2  -9   2   97.39   11.50
   2   9   2   94.79    9.60
   2   9   2   93.79   11.50
   2  -9  -2   85.69   15.40
   3  -9   2   89.39   11.30
   3   9  -2   73.99   13.70
  -3  -9  -2   94.09   10.90
  -3  -9  -2   94.09   11.20
   3   9  -2   96.29    9.80
   3   9  -2   91.99   11.20
  -3  -9  -2   86.19    9.20
  -3   9   2   93.39   11.20
   3  -9   2   89.29   10.80
   3   9   2  110.09   10.60
  -3  -9   2  102.89    9.50
  -3   9  -2  103.79   10.90
  -3  -9   2  100.29   10.30
   3  -9  -2  108.49   11.60
   3   9   2   95.69   11.50
   3  -9  -2   98.59   10.80
   3   9   2  107.29   11.60
  -3  -9   2   98.49   11.30
  -4  -9  -2  233.48   18.50
   4   9  -2  221.48   18.90
  -4   9   2  223.18   18.30
   4  -9   2  221.28   18.10
   4  -9   2  241.18   18.60
   4   9   2  214.18   25.20
   4  -9  -2  203.88   18.50
   4   9   2  215.48   18.60
  -4   9  -2  210.88   17.70
  -4  -9   2  215.78   18.00
  -4  -9   2  209.18   17.20
   4  -9  -2  207.98   17.50
   5  -9   2    6.00    7.00
   5  -9   2    0.90    6.60
   5   9  -2    1.50    7.20
  -5   9   2    5.90    6.60
  -5  -9  -2   -1.30    6.70
  -5   9  -2    3.70    6.80
   5   9   2    1.40    7.90
  -5  -9   2   -3.10    6.40
  -5  -9   2    7.40    6.60
   5  -9  -2    4.00    6.40
   5  -9  -2    1.80    6.70
   5   9   2    1.40    6.70
   0  10  -2  270.67   20.10
   0  10   2  263.17   20.20
   0 -10   2  257.67   20.40
   0 -10  -2  262.67   20.00
   0 -10   2  266.07   20.20
   0 -10  -2  278.77   20.30
   1 -10   2  420.66   29.20
   1  10  -2  427.06   29.20
  -1  10   2  413.16   29.20
  -1 -10  -2  424.26   29.30
   1 -10   2  430.46   29.50
  -1 -10  -2  424.56   28.60
  -1  10  -2  403.06   28.90
   1  10   2  413.66   29.30
   1 -10  -2  412.26   29.10
   1 -10  -2  397.46   29.10
  -1 -10   2  409.16   29.50
   2 -10   2  148.19   13.80
  -2 -10  -2  147.09   13.40
   2 -10   2  144.59   13.90
   2  10  -2  147.69   11.50
  -2  10   2  146.79   13.60
  -2 -10  -2  126.59   13.30
  -2 -10  -2  136.49   13.80
   2  10  -2  135.09   13.80
   2  10   2  143.09   11.20
   2 -10  -2  127.69   13.40
  -2 -10   2  134.69   13.80
   2  10   2  134.89   14.20
   2 -10  -2  154.18   13.70
  -2  10  -2  150.18   13.40
   3  10  -2  272.87   20.80
  -3 -10  -2  295.67   20.40
   3 -10   2  274.67   21.70
   3 -10   2  279.87   22.10
   3  10  -2  289.77   22.30
  -3  10   2  278.47   22.00
  -3 -10  -2  283.87   22.00
   3  10   2  285.17   20.80
   3  10   2  281.37   22.10
   3 -10  -2  280.07   22.20
  -3  10  -2  269.57   21.50
   3 -10  -2  287.57   21.60
  -3 -10   2  279.37   21.70
   4  10  -2   76.79   12.80
   4  10  -2   58.19    9.60
   4 -10   2   74.49   13.20
  -4 -10  -2   76.79   13.40
   4 -10   2   72.69    9.70
  -4  10   2   81.79   12.70
   4  10   2   66.49   11.50
  -4 -10   2   76.09   10.10
  -4  10  -2   81.49    9.90
   4  10   2   72.79   10.30
   4 -10  -2   71.19    9.40
   4 -10  -2   55.79    9.30
   0 -11  -2  196.88   17.70
   0 -11   2  219.28   17.80
   0  11   2  203.58   18.10
   0 -11   2  209.58   18.10
   0  11  -2  210.48   17.80
   0 -11  -2  225.88   17.90
   1  11  -2    7.30    5.80
   1 -11   2    9.10    6.70
   1 -11   2   14.40    6.40
  -1 -11  -2    8.40    6.00
  -1 -11  -2   10.50    5.40
  -1  11   2   10.00    5.80
   1 -11  -2    4.80    6.10
   1 -11  -2    6.40    5.80
  -1 -11   2   -3.40    5.30
   1  11   2    6.00    6.10
  -1  11  -2    4.30    5.80
  -1 -11   2    9.10    5.80
  -2  11   2   72.49   11.90
  -2 -11  -2   70.09   11.50
   2 -11   2   65.79   11.60
  -2 -11  -2   80.89   10.90
   2 -11   2   65.39    9.20
   2  11  -2   81.49   12.40
  -2  11  -2   58.89    8.60
  -2 -11   2   43.20    8.10
  -2 -11   2   49.10    7.90
   2  11   2   46.60    8.50
   2 -11  -2   50.29    8.60
   2 -11  -2   56.49    9.10
   3 -11   2   34.00    8.20
   3 -11   2   31.90    7.90
  -3 -11  -2   28.80    7.10
  -3  11   2   41.00    8.70
   3  11  -2   33.40    8.70
   3 -11  -2   25.10    7.60
  -3 -11   2   32.80    7.00
   3 -11  -2   34.80    8.60
   3  11   2   39.50    8.90
  -3 -11   2   30.20    8.00
  -3  11  -2   30.00    8.00
  -4  11   2   49.30    9.70
   4 -11   2   44.00    9.50
  -4 -11  -2   45.20   10.90
   4  11  -2   43.30   10.10
  -4 -11   2   73.19   10.60
  -4  11  -2   67.69   10.40
   0 -12  -2    5.50    6.90
   0  12  -2    7.10    7.20
   0  12   2    5.10    7.40
   0 -12   2    0.30    7.10
   0 -12   2    1.70    6.80
   0 -12  -2  -10.50    6.90
   1  12  -2   86.49   13.50
  -1  12   2   97.59   13.80
  -1 -12  -2   88.59   13.80
  -1 -12  -2  103.49   14.00
   1 -12   2   99.69   13.80
   1 -12   2   84.59   14.80
  -1 -12   2   89.09   13.60
  -1  12  -2   89.69   13.50
   1  12   2   84.49   13.70
   1 -12  -2   92.19   14.10
  -1 -12   2   77.99   13.40
   1 -12  -2   80.39   14.00
   2 -12   2   37.90    9.90
  -2  12   2   46.40    9.30
   2 -12   2   45.50    9.50
   2  12  -2   52.89    9.90
  -2 -12  -2   44.10    8.50
  -2 -12  -2   35.00    8.40
  -2 -12   2   47.70    9.10
  -2 -12   2   42.90    8.40
   2 -12  -2   49.00    9.30
  -2  12  -2   34.30    8.70
   2 -12  -2   27.40    8.40
   2  12   2   41.50    9.30
   0   0  -3    0.30    0.30
   0   0   3    0.30    0.20
   0   0  -3    0.10    0.40
   0   0  -3    0.50    0.20
   0   0   3    0.40    0.30
   0   0   3    0.50    0.30
   0   0  -3    0.50    0.30
   0   0   3    0.40    0.50
   1   0  -3  249.68   15.90
  -1   0  -3  245.08   15.80
   1   0  -3  241.58   16.00
  -1   0  -3  247.78   16.10
  -1   0   3  253.27   15.90
   1   0   3  248.88   15.80
   1   0   3  260.37   15.80
  -1   0  -3  252.87   15.90
  -1   0  -3  243.78   15.80
   1   0   3  231.78   15.90
   1   0  -3  240.38   15.90
   1   0  -3  261.37   15.60
  -1   0   3  250.07   16.00
  -2   0   3  213.68   13.50
   2   0   3  208.88   14.10
   2   0  -3  216.98   13.50
   2   0  -3  223.28   14.20
   2   0  -3  214.18   14.00
  -2   0   3  209.28   13.80
   2   0   3  211.18   13.90
  -2   0  -3  200.78   13.80
  -2   0  -3  202.58   13.90
   2   0  -3  221.38   13.80
  -2   0   3  208.28   14.10
   2   0   3  204.78   13.90
   2   0   3  211.78   13.60
   3   0   3 3765.52  249.68
  -3   0   3 4074.59  248.98
   3   0  -3 3960.50  249.28
   3   0   3 4065.99  249.78
  -3   0  -3 3832.92  249.58
   3   0  -3 4028.50  248.98
  -3   0   3 4051.49  249.78
  -3   0  -3 3956.40  249.38
   3   0  -3 3941.71  249.48
   3   0   3 4083.09  249.08
  -3   0   3 4038.90  249.28
   3   0   3 4167.38  249.48
  -3   0  -3 3874.61  249.48
   3   0   3 3857.71  249.08
   3   0  -3 3856.61  249.68
   4   0  -3    8.10    1.70
   4   0  -3    8.20    3.00
   4   0   3    7.70    2.40
  -4   0   3    7.00    1.70
  -4   0  -3    9.30    2.40
  -4   0  -3    7.20    3.10
  -4   0  -3    7.20    2.30
   4   0   3    8.60    3.00
  -4   0   3    5.90    2.10
  -4   0   3    5.40    3.20
   4   0  -3    5.40    3.00
   4   0  -3    5.80    2.20
   4   0   3    6.50    1.60
   4   0   3    6.60    2.40
   4   0  -3    6.60    2.70
   4   0   3    8.70    1.90
  -5   0  -3  558.64   35.80
   5   0   3  536.55   36.80
  -5   0   3  569.84   35.30
   5   0   3  561.34   35.30
   5   0   3  562.54   35.20
   5   0   3  540.05   36.10
  -5   0   3  505.25   37.40
   5   0  -3  541.75   36.30
   5   0  -3  566.84   35.70
   5   0   3  563.54   36.40
  -5   0  -3  547.95   37.70
   5   0  -3  539.15   36.80
  -5   0   3  542.65   35.50
   6   0   3  164.18   13.40
  -6   0   3  149.19   14.50
   6   0   3  167.78   12.20
  -6   0  -3  171.68   13.30
   6   0  -3  166.78   12.40
   6   0   3  180.78   14.00
   6   0   3  171.38   12.20
  -6   0   3  177.48   12.40
   6   0  -3  166.68   14.20
   6   0  -3  176.78   13.00
   7   0  -3  314.87   21.60
  -7   0   3  314.77   21.20
   7   0   3  305.47   20.60
   7   0   3  301.97   24.70
  -7   0  -3  299.77   22.00
   7   0   3  302.77   23.10
   7   0  -3  291.87   22.90
  -7   0   3  295.27   23.50
   8   0   3   25.70    8.40
   8   0  -3   28.80    8.20
  -8   0  -3   26.30    7.90
   8   0   3   19.90   10.30
  -8   0   3   17.40    8.20
   0   1   3  681.43   42.00
   0   1  -3  646.94   42.00
   0  -1  -3  664.53   42.10
   0  -1  -3  657.63   41.90
   0  -1   3  641.84   42.00
   0  -1   3  680.23   42.00
   0   1  -3  613.64   41.80
   0  -1   3  673.03   42.00
   0   1  -3  680.33   42.00
   0   1   3  657.93   41.90
   0  -1  -3  701.03   42.00
   0  -1  -3  654.73   42.00
   0   1   3  702.63   42.00
   0   1   3  675.63   42.00
   0   1  -3  621.64   42.00
   0  -1   3  682.83   41.80
  -1  -1  -3 1419.76   96.69
  -1   1   3 1537.05   96.69
   1  -1   3 1473.55   96.89
   1  -1   3 1495.15   96.79
   1   1  -3 1498.95   96.99
   1   1  -3 1490.25   96.79
  -1  -1  -3 1511.55   96.89
   1  -1   3 1430.96   97.09
  -1   1   3 1530.75   96.99
   1  -1   3 1375.36   96.89
   1   1  -3 1455.35   96.89
   1   1  -3 1499.25   96.89
  -1   1   3 1534.15   96.99
   1  -1  -3 1491.25   96.99
   1   1   3 1642.44   96.99
   1   1   3 1465.15   96.99
   1   1   3 1697.93   97.19
  -1  -1   3 1588.54   96.89
  -1  -1   3 1632.24   97.09
  -1   1  -3 1531.85   97.09
   1  -1  -3 1672.53   96.99
  -1   1  -3 1589.54   96.89
  -1  -1   3 1602.54   96.89
  -1  -1   3 1600.54   96.79
  -1   1  -3 1568.14   96.99
   1  -1  -3 1621.04   96.69
   1  -1  -3 1578.84   96.99
   1   1   3 1620.24   96.69
   2   1  -3  840.82   57.29
   2  -1   3  842.72   57.59
   2  -1   3  792.32   57.39
   2   1  -3  827.22   57.69
  -2   1   3  817.72   57.49
  -2  -1  -3  848.82   57.49
  -2  -1  -3  849.41   57.59
   2  -1   3  808.72   57.39
   2  -1   3  836.72   57.39
  -2  -1  -3  810.12   57.49
   2  -1   3  808.92   57.39
   2  -1  -3 1076.89   57.69
   2  -1  -3 1072.59   57.59
   2  -1  -3 1053.19   57.79
  -2   1  -3 1051.89   57.59
  -2   1  -3 1052.79   57.59
   2   1   3 1073.39   57.69
   3  -1   3  183.88   11.60
   3  -1   3  184.08   12.10
   3  -1   3  179.88   11.80
   3   1  -3  192.98   12.10
   3  -1   3  187.68   11.50
  -3  -1  -3  173.58   11.90
  -3  -1  -3  185.78   12.20
   3   1  -3  189.78   11.40
  -3   1   3  186.38   11.20
   3   1  -3  195.58   12.40
   3   1  -3  186.88   11.50
   3  -1   3  184.38   11.80
  -3   1   3  175.88   11.80
  -3  -1  -3  179.68   11.80
  -3   1   3  193.18   12.30
   3  -1   3  169.88   11.90
   3  -1  -3  155.38   11.90
  -3  -1   3  166.78   11.90
   3   1   3  156.38   11.00
   3  -1  -3  160.28   11.70
   3   1   3  156.08   11.00
   3  -1  -3  161.58   12.10
   3  -1  -3  164.18   11.20
   3  -1  -3  156.08   11.80
  -3  -1   3  161.08   12.20
  -3  -1   3  162.88   11.30
   3   1   3  153.08   11.80
  -3   1  -3  161.48   11.70
   3   1   3  159.68   11.70
  -3  -1   3  159.28   11.40
   3   1   3  148.89   12.10
  -3   1  -3  159.38   11.90
  -4   1   3  193.68   15.20
   4   1  -3  206.88   15.10
  -4  -1  -3  206.58   14.70
   4  -1   3  191.38   14.80
   4   1  -3  198.68   14.30
  -4   1   3  204.98   14.00
   4   1  -3  194.58   15.50
   4  -1   3  196.28   14.60
   4  -1   3  198.28   14.40
  -4   1   3  195.58   14.40
  -4  -1  -3  198.18   15.20
   4  -1   3  200.38   14.80
  -4  -1  -3  193.58   15.40
   4   1  -3  199.18   14.20
   4  -1   3  201.58   14.30
  -4   1  -3  229.28   15.20
   4  -1  -3  234.78   15.20
  -4  -1   3  237.68   14.30
   4  -1  -3  204.78   15.00
   4   1   3  223.58   14.80
   4   1   3  236.18   13.80
   4   1   3  230.28   13.90
  -4  -1   3  228.58   14.30
  -4  -1   3  234.88   15.60
  -4  -1   3  216.58   15.00
   4   1   3  216.78   15.50
   4  -1  -3  224.88   14.10
   4  -1  -3  243.08   16.40
  -4   1  -3  232.58   14.70
   4  -1  -3  234.98   14.80
   4   1   3  221.78   15.10
   5  -1   3  259.07   16.30
   5  -1   3  243.98   17.80
  -5   1   3  266.47   17.60
   5  -1   3  249.68   17.00
  -5   1   3  248.08   16.40
   5   1  -3  252.67   16.20
   5   1  -3  273.47   17.80
   5  -1   3  255.47   16.20
   5   1  -3  258.47   16.10
  -5  -1  -3  237.38   17.00
  -5  -1  -3  268.47   17.90
   5  -1   3  244.38   16.50
  -5  -1  -3  256.87   16.70
  -5   1   3  253.97   15.90
   5  -1   3  244.28   16.90
   5  -1  -3  218.28   17.70
  -5  -1   3  236.38   18.10
   5  -1  -3  235.08   18.70
   5   1   3  213.68   16.50
  -5  -1   3  226.98   16.00
  -5   1  -3  214.58   17.00
   5  -1  -3  201.68   16.90
  -5  -1   3  222.28   16.00
   5  -1  -3  206.08   15.70
   5   1   3  220.88   15.40
   5   1   3  215.28   15.50
   5   1   3  213.58   16.90
  -5   1  -3  221.88   16.40
   5  -1  -3  223.98   16.50
   6   1  -3  263.07   20.80
  -6   1   3  261.87   21.00
  -6  -1  -3  273.07   20.90
  -6  -1  -3  270.57   20.00
   6   1  -3  268.37   19.40
   6  -1   3  250.87   19.90
   6   1  -3  261.67   19.50
   6  -1   3  272.57   19.40
   6  -1   3  273.97   19.60
   6  -1   3  266.87   20.40
  -6   1  -3  305.37   20.10
   6   1   3  291.87   20.40
   6   1   3  302.87   18.60
   6  -1  -3  302.87   20.10
   6   1   3  299.57   20.80
  -6  -1   3  304.87   19.50
   6  -1  -3  305.77   20.10
  -6  -1   3  296.27   19.50
  -6  -1   3  299.97   21.30
   6  -1  -3  301.67   20.90
   6  -1  -3  294.07   19.30
   6   1   3  291.77   18.60
   7  -1   3   95.49   14.40
   7  -1   3  107.69   12.30
   7   1  -3  122.79   12.80
  -7  -1  -3  113.59   11.60
  -7   1   3   97.49   12.90
   7  -1   3  108.89   10.40
   7   1  -3  111.09   10.10
  -7  -1   3  100.79   10.40
   7   1   3   98.09   14.40
   7   1   3  109.39   12.70
  -7  -1   3  102.29   13.10
   7  -1  -3  113.99   11.40
   7  -1  -3  110.69   12.50
  -7   1  -3  104.69   11.40
   7  -1  -3   94.59   10.20
   8  -1   3   90.09   15.20
   8   1  -3   86.09   15.70
  -8   1   3   86.69   15.20
   8  -1   3   94.19   14.10
  -8  -1  -3  111.09   14.10
   8  -1  -3   99.09   14.60
   8   1   3   78.59   16.20
  -8  -1   3   92.59   16.00
   8   1   3  102.89   15.10
   0   2  -3  392.16   25.60
   0  -2  -3  414.86   25.80
   0  -2   3  389.46   25.60
   0   2  -3  400.06   25.60
   0  -2   3  402.66   25.60
   0   2   3  391.16   25.70
   0   2   3  406.36   25.70
   0  -2   3  395.46   25.70
   0  -2  -3  410.66   25.70
   0  -2  -3  392.56   25.70
   0  -2  -3  412.66   25.70
   0   2   3  403.16   25.60
   1  -2   3 5256.37  315.07
   1   2  -3 5356.76  315.47
   1   2  -3 5151.68  315.17
  -1   2   3 5126.19  315.07
   1  -2   3 5092.29  315.47
  -1   2   3 5121.09  315.37
   1   2  -3 4929.21  315.07
  -1   2   3 5037.40  315.27
   1   2  -3 4991.30  315.47
   1  -2   3 4953.90  314.97
  -1  -2  -3 4824.12  314.87
  -1   2   3 5088.69  315.07
  -1  -2  -3 4758.32  314.77
   1  -2   3 4977.90  315.17
  -1  -2  -3 5150.48  314.97
   1   2   3 4762.82  314.87
  -1   2  -3 4988.70  315.17
   1   2   3 5155.48  314.77
   1  -2  -3 4998.40  315.27
   1  -2  -3 5123.79  315.27
   1  -2  -3 5044.70  315.37
  -1   2  -3 4878.41  315.27
  -1   2  -3 5054.79  315.37
  -1  -2   3 4765.92  315.17
   1  -2  -3 4893.31  315.07
  -1  -2   3 5065.39  315.57
  -1   2  -3 4904.81  314.87
   1   2   3 5080.49  314.87
   2   2  -3  354.86   20.90
   2   2  -3  350.76   20.50
  -2  -2  -3  346.77   20.70
   2  -2   3  356.26   20.60
  -2  -2  -3  371.16   20.90
   2  -2   3  344.07   20.80
   2  -2   3  344.97   20.60
   2   2  -3  331.57   20.80
  -2   2   3  350.86   20.70
   2  -2   3  344.87   20.90
  -2  -2  -3  343.47   20.80
   2  -2   3  354.86   20.80
   2  -2   3  354.66   20.60
  -2   2   3  340.57   20.80
   2   2  -3  344.97   20.60
  -2  -2   3  271.07   20.40
   2   2   3  276.27   20.60
   2  -2  -3  288.47   20.60
   2   2   3  294.37   20.70
   2   2   3  285.87   20.70
  -2  -2   3  278.87   20.40
  -2   2  -3  290.37   20.50
   2  -2  -3  285.47   20.60
  -2  -2   3  288.17   20.70
   2  -2  -3  275.67   20.20
  -2   2  -3  287.37   20.60
   2  -2  -3  281.37   20.30
  -2  -2   3  282.17   20.80
   3   2  -3 1275.27   76.99
  -3   2   3 1203.28   76.59
   3   2  -3 1243.88   76.39
   3  -2   3 1274.37   76.99
  -3   2   3 1206.48   76.79
   3   2  -3 1216.98   76.29
  -3  -2  -3 1189.68   76.59
   3  -2   3 1175.28   76.49
   3   2  -3 1218.98   76.79
  -3  -2  -3 1189.48   76.79
   3  -2   3 1195.98   76.79
   3  -2   3 1158.68   76.79
   3  -2   3 1223.18   76.59
   3  -2   3 1229.18   76.59
  -3  -2  -3 1259.97   76.89
   3  -2   3 1206.98   76.59
   3   2   3 1236.78   76.99
   3  -2  -3 1189.48   76.19
  -3  -2   3 1185.38   76.69
  -3  -2   3 1193.38   76.39
  -3  -2   3 1222.98   76.99
  -3  -2   3 1194.58   76.29
  -3   2  -3 1161.98   76.49
   3   2   3 1209.08   76.79
   3  -2  -3 1230.98   76.69
   3   2   3 1168.08   76.59
   3  -2  -3 1218.18   76.79
   3  -2  -3 1192.18   76.69
   4  -2   3   38.50    5.40
   4  -2   3   37.20    4.70
   4   2  -3   34.40    4.10
   4   2  -3   40.10    3.90
   4  -2   3   45.90    5.10
  -4   2   3   35.90    4.60
  -4  -2  -3   36.70    5.10
   4  -2   3   37.70    4.80
   4  -2   3   37.30    4.40
  -4   2   3   35.50    5.50
   4  -2   3   35.70    4.40
  -4  -2  -3   37.60    4.90
   4   2  -3   34.40    6.00
   4   2  -3   43.40    5.60
  -4  -2  -3   35.80    5.70
   5  -2   3  563.74   35.70
   5  -2   3  554.54   35.70
   5   2  -3  593.14   36.10
   5  -2   3  598.84   35.30
   5   2  -3  567.74   35.20
  -5   2   3  588.64   36.20
   5  -2   3  586.44   35.40
  -5  -2  -3  537.65   35.90
   5  -2   3  554.24   36.40
  -5  -2  -3  580.34   36.20
   5  -2   3  612.14   37.60
   5   2  -3  559.84   34.80
  -5  -2  -3  579.14   35.60
   5   2  -3  508.35   36.60
   5   2   3  505.25   36.50
  -5  -2   3  513.45   35.00
  -5  -2   3  509.05   35.10
   5  -2  -3  512.05   34.80
   5  -2  -3  523.75   36.30
   5   2   3  506.85   35.50
  -5  -2   3  490.05   36.20
   5   2   3  506.15   38.70
   5  -2  -3  505.35   34.70
   5  -2  -3  535.45   35.50
   5  -2  -3  530.15   35.90
   5  -2  -3  486.55   35.60
  -5   2  -3  525.65   35.30
  -6  -2  -3   54.29    9.90
   6  -2   3   50.79    7.60
   6   2  -3   59.39    9.70
   6   2  -3   52.79    6.40
   6  -2   3   46.90    7.70
  -6   2   3   52.99    9.20
   6  -2   3   51.99    8.50
   6  -2   3   44.70    8.10
   6  -2   3   48.20    8.10
  -6  -2  -3   54.49    9.10
   6   2  -3   51.79    9.40
  -6  -2   3   67.79    6.70
   6  -2  -3   66.49    6.50
   6   2   3   72.59    8.70
   6  -2  -3   78.19    8.40
  -6  -2   3   73.79    7.60
   6  -2  -3   75.29    6.90
   6  -2  -3   80.29    9.20
   6  -2  -3   70.79    8.60
   6   2   3   83.99    9.30
  -6  -2   3   68.09    9.60
   7  -2   3  194.68   15.20
  -7  -2  -3  195.58   15.90
   7  -2   3  174.38   18.50
  -7   2   3  163.98   16.90
   7   2  -3  188.38   16.90
   7  -2   3  192.08   16.30
   7  -2   3  186.98   16.30
   7   2   3  184.38   16.90
   7  -2  -3  172.88   14.20
   7  -2  -3  187.28   15.70
  -7  -2   3  196.08   15.00
   7  -2  -3  197.48   16.40
   7   2   3  192.48   18.70
  -7  -2   3  173.08   16.90
  -8   2   3   59.29   10.80
   8  -2   3   69.59   10.40
   8  -2  -3   85.39   15.60
   8   2   3   95.59   15.00
   0  -3   3 1108.29   67.09
   0   3  -3 1095.19   67.09
   0  -3   3 1028.70   67.29
   0   3   3 1025.80   67.29
   0  -3  -3 1105.19   67.39
   0  -3  -3 1047.10   67.29
   0   3   3 1023.70   67.39
   0  -3  -3 1054.69   67.29
   0  -3   3 1045.10   67.19
   0  -3  -3 1095.09   67.09
   0   3  -3 1040.70   67.39
   0   3  -3 1073.59   67.39
   0  -3   3 1104.59   67.39
   0   3  -3 1057.29   67.49
   0   3   3 1083.49   67.09
  -1  -3  -3  516.45   30.90
   1  -3   3  513.85   31.00
  -1   3   3  497.05   31.00
  -1  -3  -3  522.15   30.90
   1  -3   3  510.65   31.20
  -1   3   3  523.75   30.90
  -1  -3  -3  531.45   31.30
   1  -3   3  534.85   31.00
  -1  -3  -3  533.45   31.20
   1   3  -3  508.95   31.20
   1   3  -3  529.85   31.10
   1   3  -3  541.25   31.20
  -1   3   3  499.55   31.20
  -1   3   3  537.15   31.30
   1  -3   3  499.35   31.20
   1   3  -3  520.05   31.10
   1  -3  -3  453.95   30.80
  -1   3  -3  455.35   31.20
   1  -3  -3  435.16   31.10
   1   3   3  456.35   31.20
  -1  -3   3  433.06   31.10
  -1   3  -3  453.55   30.90
  -1  -3   3  458.25   31.10
   1  -3  -3  419.16   31.10
  -1   3  -3  433.06   31.20
   1   3   3  460.75   31.00
  -1   3  -3  459.05   30.90
  -1  -3   3  442.66   31.10
  -1  -3   3  450.75   31.00
   1  -3  -3  457.55   31.00
  -2  -3  -3  749.53   45.10
   2   3  -3  768.52   45.10
   2  -3   3  730.33   45.00
  -2   3   3  740.73   45.00
   2  -3   3  707.33   44.80
  -2  -3  -3  742.33   44.30
   2  -3   3  745.53   44.80
  -2   3   3  760.32   45.00
  -2   3   3  746.33   44.80
   2  -3   3  771.72   45.00
   2   3  -3  757.52   45.10
   2   3  -3  760.92   44.60
  -2  -3  -3  761.72   45.00
   2  -3   3  745.03   45.00
   2  -3   3  757.52   44.80
  -2   3   3  755.12   44.60
   2   3  -3  762.32   44.90
  -2  -3  -3  777.82   44.30
  -2  -3   3  640.34   44.80
  -2   3  -3  637.44   44.70
   2  -3  -3  631.44   44.80
  -2  -3   3  610.14   44.50
   2  -3  -3  645.54   44.70
   2   3   3  633.74   44.90
   2   3   3  625.64   44.90
   2  -3  -3  638.54   44.90
   2  -3  -3  642.14   44.50
  -2  -3   3  623.04   44.70
   2   3   3  621.54   44.90
  -2  -3   3  652.03   44.90
  -2   3  -3  649.93   44.90
   3   3  -3   41.10    5.00
  -3  -3  -3   38.80    4.80
   3  -3   3   34.30    4.90
   3  -3   3   39.70    4.40
  -3   3   3   38.30    4.40
   3   3  -3   41.00    5.00
   3  -3   3   35.70    4.30
  -3   3   3   40.20    4.60
   3   3  -3   39.20    4.00
  -3  -3  -3   40.10    4.40
   3   3  -3   39.90    3.60
   3  -3   3   33.40    3.90
  -3   3   3   36.00    4.40
  -3  -3  -3   39.70    4.70
   3  -3   3   37.60    4.30
   3  -3   3   38.40    4.70
   3  -3   3   37.70    4.10
   4  -3   3  549.74   35.90
   4  -3   3  567.14   36.00
  -4  -3  -3  511.95   36.10
   4   3  -3  554.74   36.50
   4  -3   3  564.84   36.50
   4   3  -3  541.35   35.20
   4   3  -3  530.65   36.20
  -4   3   3  551.14   36.10
   4  -3   3  558.24   35.90
   4  -3   3  552.64   35.70
  -4  -3  -3  572.24   36.30
  -4  -3  -3  564.24   35.90
   4   3  -3  550.54   35.70
   4  -3   3  551.54   35.80
   4  -3   3  538.85   36.20
   4  -3   3  555.64   36.00
   4  -3  -3  560.64   36.20
  -4  -3   3  552.64   35.60
  -4  -3   3  540.75   36.10
   4   3   3  548.95   36.50
   4  -3  -3  555.94   36.20
   4  -3  -3  582.44   36.10
   4  -3  -3  530.95   36.00
  -4  -3   3  567.44   36.50
   4   3   3  563.04   36.20
   4  -3  -3  545.35   35.30
   4   3   3  548.85   36.70
   4  -3  -3  544.15   35.30
  -4  -3   3  559.64   35.30
   5  -3   3  709.03   46.10
   5   3  -3  727.33   45.50
   5  -3   3  764.02   47.20
   5  -3   3  723.93   46.30
  -5  -3  -3  730.23   46.80
   5   3  -3  722.83   46.10
   5  -3   3  711.03   46.50
  -5  -3  -3  723.33   46.30
   5  -3   3  740.63   46.40
  -5   3   3  727.73   46.70
   5  -3   3  712.33   47.00
   5  -3   3  745.43   46.50
   5   3  -3  713.33   46.80
   5  -3   3  717.03   46.20
   5  -3  -3  680.83   46.90
   5  -3  -3  698.23   46.40
   5  -3  -3  695.93   46.40
   5  -3  -3  716.83   46.70
   5  -3  -3  687.93   45.60
  -5  -3   3  703.93   46.00
   5   3   3  686.63   46.70
   5   3   3  666.83   46.40
  -5  -3   3  706.63   47.00
  -5  -3   3  722.83   45.50
   6   3  -3  144.69   13.30
   6   3  -3  161.88   14.50
   6  -3   3  145.69   15.30
   6  -3   3  152.08   13.50
   6  -3   3  154.78   13.70
  -6  -3  -3  161.18   13.70
   6   3  -3  157.98   11.80
   6  -3   3  144.09   13.30
   6  -3   3  145.89   13.50
   6  -3   3  159.68   13.90
  -6   3   3  153.48   14.30
  -6  -3   3  185.88   13.20
   6  -3  -3  192.28   14.00
   6  -3  -3  190.08   14.60
   6  -3  -3  175.08   12.40
  -6  -3   3  189.38   15.20
   6  -3  -3  183.68   14.40
   6   3   3  201.68   14.70
   6  -3  -3  179.28   12.40
  -7  -3  -3  173.98   16.40
   7  -3   3  198.88   16.20
   7  -3   3  188.88   16.80
   7  -3   3  188.38   19.30
   7   3  -3  188.78   17.50
  -7   3   3  159.98   17.30
   7  -3   3  196.48   18.10
   7   3   3  199.88   17.20
  -7  -3   3  190.48   17.60
   7   3   3  184.98   19.20
  -7  -3   3  195.08   17.40
   7  -3  -3  199.78   17.20
   7  -3  -3  201.18   16.70
   0   4  -3   66.79    5.80
   0   4   3   76.49    5.80
   0  -4  -3   76.99    5.70
   0  -4   3   75.49    5.20
   0   4  -3   72.29    5.20
   0   4   3   78.29    5.10
   0  -4  -3   77.09    5.90
   0  -4   3   72.59    5.90
   0  -4   3   71.39    5.60
   0   4  -3   68.59    5.80
   0  -4  -3   76.29    5.70
   0  -4   3   69.09    5.70
   0   4   3   81.09    6.10
   0   4  -3   70.39    5.70
  -1  -4  -3 1177.28   67.39
  -1   4   3 1137.69   67.19
   1  -4   3 1161.98   67.19
  -1  -4  -3 1163.38   66.99
   1   4  -3 1161.68   67.09
   1  -4   3 1167.78   67.39
   1  -4   3 1184.48   66.99
   1   4  -3 1187.38   67.39
   1   4  -3 1135.19   67.19
  -1   4   3 1171.58   66.79
  -1  -4  -3 1168.88   66.99
   1  -4   3 1178.58   67.39
   1   4  -3 1197.68   67.39
  -1  -4  -3 1095.79   67.39
   1  -4  -3  966.10   66.69
   1  -4  -3  949.40   67.19
  -1   4  -3  987.10   66.79
  -1   4  -3  960.10   66.99
  -1  -4   3  999.40   66.99
   1  -4  -3  928.21   67.19
   1  -4  -3  984.60   67.09
  -1   4  -3  988.80   67.29
  -1  -4   3  986.40   67.09
   1   4   3  971.70   67.29
  -1  -4   3  921.51   67.09
   1  -4  -3  978.90   67.19
  -1   4  -3  929.91   67.19
   1   4   3  966.20   66.89
  -1  -4   3  964.50   67.29
  -2   4   3  980.10   58.29
  -2  -4  -3  921.21   58.69
   2   4  -3  954.00   58.49
   2   4  -3  821.52   59.69
  -2  -4  -3  999.40   58.59
   2   4  -3  963.50   58.19
  -2  -4  -3  951.30   57.89
   2  -4   3  964.60   58.19
  -2   4   3  974.10   58.19
   2  -4   3  991.10   58.39
   2  -4   3 1010.80   58.59
  -2  -4  -3  983.30   57.89
   2  -4   3  984.50   58.59
  -2   4   3  926.01   58.59
   2   4  -3 1002.90   58.69
  -2  -4   3  846.72   58.49
  -2  -4   3  881.61   58.49
  -2   4  -3  864.11   58.59
   2   4   3  892.61   58.59
   2  -4  -3  873.61   58.49
  -2   4  -3  884.11   58.29
  -2   4  -3  854.11   58.49
  -2  -4   3  837.02   58.09
   2   4   3  890.51   58.39
   2  -4  -3  901.21   58.29
   2  -4  -3  904.01   58.59
   2   4   3  880.81   58.59
   2  -4  -3  889.01   58.09
   2   4   3  914.71   58.69
  -2  -4   3  820.72   58.39
   3   4  -3 2696.63  166.68
   3  -4   3 2697.33  166.38
   3  -4   3 2780.12  166.58
   3   4  -3 2750.02  166.68
  -3  -4  -3 2821.32  166.58
   3  -4   3 2836.82  166.58
   3   4  -3 2688.93  166.38
   3   4  -3 2735.33  165.98
  -3   4   3 2719.33  166.28
   3  -4   3 2748.23  166.28
   3  -4   3 2798.82  166.48
   3  -4   3 2807.82  166.58
  -3   4   3 2670.83  166.58
  -3  -4  -3 2772.72  166.48
  -3  -4  -3 2524.95  167.18
   3  -4   3 2747.03  166.38
   3  -4  -3 2545.15  166.58
  -3  -4   3 2461.65  166.58
   3  -4  -3 2539.15  166.08
   3  -4  -3 3041.40  168.08
   3   4   3 2496.75  166.58
  -3  -4   3 2447.26  166.88
   3  -4  -3 2528.25  166.48
   3   4   3 2585.54  166.68
  -3  -4   3 2465.25  165.88
   3  -4  -3 2268.67  166.58
  -3  -4   3 2493.15  166.28
   3   4   3 2532.15  166.48
   3  -4  -3 2540.05  165.98
  -3   4  -3 2487.65  166.28
  -4   4   3  911.51   55.89
   4  -4   3  889.81   55.79
   4   4  -3  898.41   56.19
  -4  -4  -3  915.51   55.89
   4  -4   3  915.21   56.19
  -4  -4  -3  872.41   56.19
   4  -4   3  938.31   55.99
   4  -4   3  880.01   55.99
   4   4  -3  917.11   55.09
  -4  -4  -3  909.81   56.09
   4  -4   3  911.81   55.69
  -4   4   3  904.51   56.09
   4   4  -3  878.31   56.39
   4   4  -3  875.21   55.69
   4  -4   3  878.61   55.79
   4  -4   3  932.51   55.89
   4  -4   3  879.21   55.99
   4  -4  -3  822.52   55.29
   4  -4  -3  825.12   55.89
  -4  -4   3  803.62   55.99
   4   4   3  844.62   56.29
   4  -4  -3  774.82   55.79
  -4  -4   3  824.42   56.19
   4   4   3  862.41   56.19
  -4  -4   3  816.92   55.59
  -4  -4   3  825.12   55.09
   4  -4  -3  833.52   55.89
   4   4   3  840.12   55.99
   4  -4  -3  825.42   55.89
   5  -4   3  695.43   44.50
  -5  -4  -3  708.83   45.00
  -5   4   3  714.63   44.80
  -5  -4  -3  725.03   47.30
   5  -4   3  694.63   44.30
   5  -4   3  715.03   45.10
   5   4  -3  713.23   43.50
   5  -4   3  709.23   44.70
   5  -4   3  715.33   44.60
   5   4  -3  725.13   45.20
   5  -4   3  711.53   45.30
   5  -4   3  663.63   44.60
   5   4  -3  696.13   44.40
  -5  -4   3  631.44   45.20
   5  -4  -3  649.04   44.70
   5  -4  -3  659.33   43.80
   5   4   3  636.64   44.70
  -5  -4   3  653.03   44.20
   5  -4  -3  687.13   45.60
   5  -4  -3  639.04   44.90
   5  -4  -3  632.14   43.70
   5   4   3  662.03   45.00
  -5  -4   3  664.93   43.50
  -6   4   3   52.49    9.50
   6  -4   3   58.99    9.30
   6  -4   3   57.39    8.90
   6   4  -3   61.89    5.80
   6  -4   3   60.49   11.10
   6   4  -3   64.69    9.00
  -6  -4  -3   52.29    8.90
   6   4  -3   69.49   10.40
   6  -4   3   57.99    9.20
   6  -4   3   58.59    9.80
   6  -4  -3   58.19    7.30
   6  -4  -3   65.89    9.40
  -6  -4   3   53.59    8.20
   6  -4  -3   59.19    7.20
   6  -4  -3   56.79    9.40
  -6  -4   3   56.69   10.00
   6   4   3   65.49    9.80
  -7  -4  -3   16.00    6.30
  -7   4   3   13.30    7.10
   7  -4   3   11.20    6.40
   7   4  -3   15.10    6.60
   7  -4   3   10.20    6.40
   7  -4   3   13.10    8.30
   7  -4   3   12.20    6.70
   7  -4  -3   12.80    6.50
  -7  -4   3   15.70    6.30
   7   4   3   10.20    8.60
  -7  -4   3    8.50    7.50
   7  -4  -3   17.60    6.60
   7   4   3   19.00    6.80
   0  -5  -3 2940.91  184.28
   0  -5  -3 2922.81  184.28
   0  -5   3 2945.91  184.28
   0   5  -3 2847.32  183.78
   0  -5   3 2812.62  184.28
   0   5  -3 2945.81  184.28
   0  -5  -3 2887.81  184.38
   0  -5   3 3024.50  183.78
   0   5   3 2948.61  184.48
   0   5   3 2912.81  183.58
   0   5  -3 2816.82  184.38
   0  -5  -3 2925.31  184.48
   0   5   3 2997.80  184.38
   0  -5   3 3053.69  184.48
   0   5  -3 2955.50  184.48
   1   5  -3  466.25   29.50
   1  -5   3  459.85   29.50
   1  -5   3  468.15   28.90
   1   5  -3  488.45   29.70
   1  -5   3  478.05   28.90
  -1   5   3  442.86   29.70
   1  -5   3  493.75   29.90
   1   5  -3  478.95   29.20
  -1  -5  -3  450.85   29.30
  -1  -5  -3  457.95   29.40
  -1  -5  -3  437.36   29.70
   1  -5   3  467.25   29.70
   1   5  -3  468.95   29.70
  -1   5   3  448.16   29.60
  -1  -5  -3  474.15   29.90
  -1   5  -3  447.96   29.50
   1   5   3  430.16   29.10
   1  -5  -3  440.56   29.70
   1   5   3  449.46   29.80
   1  -5  -3  424.36   29.60
  -1   5  -3  456.75   29.80
  -1  -5   3  461.45   29.60
  -1   5  -3  459.85   29.70
  -1  -5   3  463.75   29.30
  -1  -5   3  465.45   29.50
   1   5   3  427.26   29.60
  -1  -5   3  466.65   29.80
   1  -5  -3  444.06   29.70
   1  -5  -3  450.55   29.60
   1   5   3  413.86   29.60
  -2  -5  -3  656.13   44.90
   2  -5   3  651.43   44.70
   2   5  -3  664.03   44.90
   2   5  -3  689.13   44.60
   2   5  -3  690.93   45.10
  -2  -5  -3  655.63   44.30
   2  -5   3  675.73   45.00
   2  -5   3  695.33   44.60
   2  -5   3  658.33   44.40
  -2   5   3  662.03   44.70
  -2   5   3  677.83   45.00
  -2  -5  -3  680.23   44.30
   2   5  -3  658.13   44.70
  -2  -5  -3  623.94   45.00
   2  -5   3  645.54   45.00
   2  -5  -3  696.73   45.00
  -2  -5   3  736.43   45.10
  -2  -5   3  741.73   44.90
   2   5   3  738.13   45.00
   2  -5  -3  711.63   45.10
   2  -5  -3  744.93   44.80
   2   5   3  744.73   45.20
  -2  -5   3  719.73   45.00
   2   5   3  746.23   45.20
  -2   5  -3  760.22   44.90
  -2   5  -3  710.43   45.20
  -2   5  -3  726.43   45.10
   2  -5  -3  729.83   45.10
   2  -5  -3  770.32   44.40
  -2  -5   3  713.43   44.60
  -3   5   3  269.27   19.10
   3   5  -3  266.77   19.90
  -3  -5  -3  258.77   19.60
   3  -5   3  267.17   19.40
   3  -5   3  254.97   19.40
   3  -5   3  280.27   19.70
  -3   5   3  278.87   19.60
   3  -5   3  272.87   19.20
   3  -5   3  263.27   19.20
   3   5  -3  277.07   18.80
  -3  -5  -3  261.67   18.30
  -3  -5  -3  270.47   19.50
  -3   5   3  272.07   18.90
   3   5  -3  283.47   19.80
  -3  -5  -3  270.87   18.30
   3   5  -3  279.37   19.60
   3  -5   3  273.87   19.30
   3   5   3  315.97   20.00
  -3  -5   3  325.67   19.80
  -3  -5   3  286.37   19.20
  -3  -5   3  301.77   19.60
   3  -5  -3  311.77   19.10
   3  -5  -3  313.47   19.90
  -3   5  -3  301.27   19.40
   3  -5  -3  309.37   19.10
  -3  -5   3  314.17   19.50
   3   5   3  303.47   19.70
   3   5   3  308.97   19.70
   3  -5  -3  295.77   19.50
  -4  -5  -3   61.49    7.10
   4  -5   3   58.89    6.90
   4  -5   3   55.39    6.50
   4  -5   3   61.19    6.10
   4  -5   3   54.49    6.60
   4   5  -3   61.19    7.40
   4   5  -3   59.79    8.10
  -4  -5  -3   64.39    6.80
   4   5  -3   61.99    6.50
   4  -5   3   63.49    7.30
   4  -5   3   61.39    6.70
  -4  -5   3   39.90    7.00
  -4  -5   3   37.90    4.80
  -4   5  -3   39.10    6.60
  -4  -5   3   36.10    6.50
   4   5   3   46.20    7.10
   4  -5  -3   40.60    6.40
   4   5   3   49.60    7.50
   4  -5  -3   38.30    5.10
   4   5   3   37.70    5.50
   4  -5  -3   42.80    6.30
  -4  -5   3   40.80    6.30
   4  -5  -3   39.10    5.40
   4  -5  -3   38.70    6.70
   4  -5  -3   39.60    6.60
  -5  -5  -3  114.19   11.90
   5  -5   3  127.29   12.50
   5  -5   3  125.39   11.30
   5  -5   3  128.99   11.60
  -5   5   3  121.59   11.30
   5  -5   3  111.09   10.80
   5  -5   3  125.19   11.30
   5   5  -3  120.19   12.30
   5   5  -3  117.69   11.20
   5   5  -3  128.19    9.40
   5  -5   3  121.69   12.10
   5  -5  -3  149.59   13.70
   5  -5  -3  165.18   12.50
  -5  -5   3  169.38   12.70
   6  -5   3   93.59   13.10
   6   5  -3  118.19   12.20
   6   5  -3  109.69    8.70
   6  -5   3  107.09   11.30
   6  -5   3   98.19   10.90
  -6  -5  -3  109.69   11.10
  -6   5   3  105.99   11.50
   6  -5   3  103.89   10.90
   6  -5   3  103.29   12.60
   6   5   3   76.59   11.00
   6  -5  -3   78.99   11.10
   6  -5  -3   81.69    9.30
  -6  -5   3   89.59   12.10
   6  -5  -3   79.99   11.20
  -6  -5   3   81.59   10.50
   6   5   3   78.79   11.50
   7  -5   3  177.78   16.20
  -7   5   3  174.88   16.60
   7  -5   3  187.88   16.50
  -7  -5  -3  174.28   16.00
   7  -5   3  191.68   19.80
   7  -5   3  177.78   17.10
   7   5  -3  191.08   17.40
   7   5   3  108.99   18.90
   7   5   3  134.79   16.30
  -7  -5   3  120.39   16.70
   7  -5  -3  134.19   16.70
  -7  -5   3  132.49   15.30
   7  -5  -3  143.39   16.90
   0   6  -3  364.56   23.60
   0   6  -3  349.77   22.70
   0   6  -3  346.77   24.30
   0  -6   3  356.86   23.60
   0   6   3  380.26   23.90
   0   6   3  352.36   23.70
   0  -6  -3  373.46   23.70
   0  -6  -3  346.57   23.50
   0  -6  -3  342.27   23.80
   0   6  -3  346.07   23.70
   0  -6   3  351.56   23.90
   0  -6   3  362.66   22.70
   0  -6   3  338.77   23.50
   0  -6  -3  382.86   23.80
   1  -6   3 1170.78   78.49
  -1   6   3 1126.99   78.49
  -1  -6  -3 1147.29   78.19
  -1  -6  -3 1173.98   78.29
  -1  -6  -3 1239.88   78.69
   1   6  -3 1164.98   78.49
   1  -6   3 1115.19   78.79
  -1   6   3 1136.99   78.59
   1  -6   3 1221.08   78.79
   1   6  -3 1172.78   77.99
   1   6  -3 1223.58   78.99
   1   6  -3 1171.78   78.39
  -1  -6  -3 1127.79   78.79
  -1   6  -3 1337.67   78.59
   1   6   3 1363.66   78.89
   1   6   3 1257.67   78.79
  -1  -6   3 1324.27   78.49
   1   6   3 1312.77   77.99
  -1   6  -3 1317.37   78.79
  -1  -6   3 1327.27   78.89
   1  -6  -3 1305.67   78.69
  -1  -6   3 1298.97   78.69
  -1   6  -3 1168.28   80.39
  -1  -6   3 1311.97   78.09
   1  -6  -3 1317.67   78.59
   1  -6  -3 1299.77   78.89
   2  -6   3  411.46   28.30
   2  -6   3  409.06   28.30
   2  -6   3  419.16   27.40
  -2   6   3  447.76   28.50
  -2  -6  -3  441.76   28.40
   2  -6   3  407.26   28.10
  -2  -6  -3  414.36   27.60
   2   6  -3  411.16   28.30
  -2   6   3  420.36   28.10
   2   6  -3  417.26   28.40
  -2  -6  -3  402.36   28.50
  -2   6   3  437.16   27.20
  -2  -6  -3  432.26   27.60
   2   6  -3  422.36   27.90
   2   6  -3  417.36   27.90
   2  -6  -3  453.55   28.10
   2  -6  -3  427.26   27.20
  -2  -6   3  429.26   27.90
   2   6   3  414.86   28.40
   2   6   3  426.96   28.00
  -2   6  -3  418.16   28.30
   2  -6  -3  450.55   28.50
   2   6   3  439.46   28.60
  -2   6  -3  453.55   28.60
  -2  -6   3  441.06   28.50
  -2  -6   3  411.46   28.30
   2   6   3  452.85   28.10
   2  -6  -3  435.56   28.50
  -2  -6   3  422.86   27.80
   2  -6  -3  414.06   28.30
  -2   6  -3  447.06   28.10
   3  -6   3  673.83   46.80
   3  -6   3  620.14   46.30
   3   6  -3  645.84   46.50
  -3  -6  -3  640.44   45.60
   3  -6   3  643.54   46.60
   3   6  -3  665.43   46.60
  -3  -6  -3  678.33   45.60
   3  -6   3  662.33   46.40
  -3   6   3  661.33   46.70
   3   6  -3  670.73   46.00
  -3  -6  -3  686.03   46.70
  -3   6   3  678.83   45.90
   3   6  -3  691.33   46.90
   3  -6   3  680.83   46.60
   3  -6   3  672.73   46.20
  -3   6   3  656.03   46.30
   3  -6   3  666.43   46.00
   3  -6  -3  814.32   46.50
   3  -6  -3  775.22   46.80
  -3  -6   3  740.23   46.80
   3   6   3  803.72   46.80
   3  -6  -3  794.82   47.00
  -3   6  -3  800.52   46.60
  -3  -6   3  804.72   46.80
  -3  -6   3  759.52   46.10
   3   6   3  805.12   46.90
   3  -6  -3  774.22   47.00
   3   6   3  806.82   47.10
  -3  -6   3  807.62   46.70
   3  -6  -3  793.12   46.00
   3   6   3  746.33   46.90
   4   6  -3  197.68   13.90
   4  -6   3  193.18   15.30
  -4   6   3  193.38   14.50
   4  -6   3  185.38   15.30
  -4   6   3  193.08   15.40
   4  -6   3  197.98   14.90
   4   6  -3  186.38   15.70
   4   6  -3  195.78   18.70
   4   6  -3  174.38   15.10
  -4  -6  -3  202.38   15.30
   4  -6   3  193.08   15.10
   4  -6   3  180.58   14.70
   4  -6   3  174.58   15.10
  -4  -6   3  213.88   14.00
  -4  -6   3  213.38   15.20
  -4   6  -3  216.58   15.20
  -4  -6   3  207.58   15.50
   4   6   3  226.08   16.00
   4   6   3  204.48   16.30
   4   6   3  210.28   15.90
   4  -6  -3  201.38   15.80
   4  -6  -3  221.88   14.90
   4  -6  -3  220.38   14.60
   4  -6  -3  220.98   14.40
   5   6  -3  252.97   20.80
   5  -6   3  244.48   20.60
  -5   6   3  252.57   19.80
   5   6  -3  263.27   18.40
   5  -6   3  251.37   20.50
  -5  -6  -3  263.97   20.20
   5  -6   3  254.67   20.10
  -5   6   3  255.27   20.70
   5  -6   3  259.47   20.10
   5  -6   3  252.67   19.90
   5  -6   3  267.97   20.90
   5   6   3  300.17   21.70
  -5  -6   3  265.07   20.00
  -5  -6   3  316.87   20.90
  -5  -6   3  318.07   20.50
   5   6   3  309.27   21.20
   5  -6  -3  308.77   20.80
   5  -6  -3  282.67   20.30
   5  -6  -3  309.47   19.50
   5  -6  -3  314.47   20.00
   6  -6   3  226.68   18.40
   6  -6   3  228.68   18.00
   6  -6   3  235.18   19.70
  -6  -6  -3  236.38   17.90
   6   6  -3  222.58   18.70
  -6   6   3  225.58   17.70
   6  -6   3  227.98   17.90
   6  -6  -3  208.58   18.50
   6   6   3  209.28   18.40
  -6  -6   3  207.68   17.80
   6  -6  -3  203.98   16.50
   6   6   3  204.18   20.30
   6  -6  -3  221.98   18.50
  -6  -6   3  204.18   18.80
   7  -6   3  121.99   16.60
  -7  -6  -3  127.49   15.40
   7  -6   3  135.39   15.80
   7   6  -3  130.59   17.00
   7  -6   3  137.69   19.90
   7  -6   3  132.29   15.70
  -7  -6   3  110.29   16.50
   7   6   3  102.29   15.00
   7  -6  -3  124.89   15.60
  -7  -6   3  129.99   15.60
   7  -6  -3  143.39   17.10
   7   6   3  151.58   16.20
   0  -7  -3  245.88   16.90
   0  -7  -3  239.28   16.90
   0  -7  -3  239.48   16.80
   0  -7   3  234.78   17.00
   0   7   3  236.78   16.90
   0  -7   3  233.38   16.60
   0   7   3  243.08   16.80
   0   7  -3  223.88   16.80
   0   7  -3  240.98   16.90
   0  -7  -3  235.98   16.50
   0   7  -3  246.48   16.70
  -1   7   3  176.08   12.50
   1   7  -3  171.98   11.10
   1   7  -3  183.18   12.30
  -1   7   3  166.38   12.50
  -1  -7  -3  173.98   12.60
   1   7  -3  170.38   12.60
   1  -7   3  181.08   12.80
  -1  -7  -3  174.98   11.90
  -1  -7  -3  169.38   11.90
   1   7  -3  177.98   12.50
  -1  -7  -3  167.08   12.70
   1  -7   3  173.88   12.40
   1  -7  -3  148.99   12.40
  -1  -7   3  153.38   12.20
   1   7   3  145.39   11.40
  -1  -7   3  157.88   14.50
  -1   7  -3  168.18   12.60
   1  -7  -3  151.08   12.50
   1  -7  -3  157.98   12.30
  -1   7  -3  163.78   12.20
   1   7   3  152.98   11.00
  -1   7  -3  152.88   12.30
   1   7   3  160.48   12.60
   1   7   3  153.08   12.40
  -1  -7   3  160.28   11.10
   1  -7  -3  154.58   12.40
  -1  -7   3  160.48   12.60
   2   7  -3  175.68   13.30
  -2  -7  -3  163.18   12.10
  -2  -7  -3  173.78   12.10
   2  -7   3  180.18   13.20
   2  -7   3  163.28   13.10
  -2  -7  -3  162.98   13.10
   2   7  -3  169.68   13.10
   2   7  -3  163.88   12.20
   2  -7   3  169.78   11.30
   2  -7   3  165.38   12.90
   2   7  -3  172.48   12.50
  -2   7   3  173.38   13.20
  -2  -7  -3  163.88   13.50
   2  -7   3  165.78   11.30
  -2   7   3  170.78   12.80
   2   7   3  186.38   12.70
   2   7   3  178.58   13.40
  -2  -7   3  171.78   12.20
  -2  -7   3  168.98   13.10
   2  -7  -3  165.08   13.10
   2  -7  -3  167.98   13.30
   2  -7  -3  183.28   13.30
   2  -7  -3  180.98   12.90
   2   7   3  183.58   12.50
  -2  -7   3  173.88   12.50
  -2   7  -3  167.58   13.20
  -2  -7   3  170.88   13.30
  -2   7  -3  180.18   12.80
   2   7   3  161.08   13.10
   3  -7   3  414.86   26.80
  -3   7   3  401.66   26.20
  -3  -7  -3  417.56   26.50
  -3  -7  -3  424.26   25.20
   3   7  -3  396.26   26.50
   3   7  -3  436.76   26.90
   3  -7   3  386.86   26.30
   3  -7   3  415.46   26.50
   3   7  -3  419.66   25.70
   3  -7   3  416.16   25.30
  -3   7   3  412.36   26.60
   3  -7   3  416.46   25.60
  -3  -7  -3  402.76   25.20
   3   7  -3  414.76   26.90
   3   7   3  368.46   26.20
   3  -7  -3  344.57   29.00
  -3  -7   3  335.07   27.10
  -3  -7   3  374.86   26.00
   3   7   3  346.87   26.60
  -3  -7   3  367.56   26.30
   3  -7  -3  356.56   25.90
   3   7   3  359.66   26.20
  -3  -7   3  367.36   25.60
   3  -7  -3  345.37   25.20
   3  -7  -3  357.86   25.00
   3  -7  -3  350.96   26.50
  -3   7  -3  380.46   26.10
   4  -7   3  119.39   11.20
   4  -7   3  125.19   11.40
   4   7  -3  120.49    9.80
   4   7  -3  126.29   12.60
   4  -7   3  114.09   11.70
   4  -7   3  126.49   11.40
  -4  -7  -3  124.19    8.60
  -4   7   3  120.39   11.70
   4   7  -3  112.19   12.20
  -4  -7  -3  125.49   11.60
   4  -7   3  118.39   10.90
   4  -7  -3  126.29   10.60
  -4  -7   3  114.39   16.20
   4   7   3  129.09   12.00
   4  -7  -3  129.79   10.80
  -4   7  -3  145.39   11.30
   4  -7  -3  133.39   12.00
  -4  -7   3  119.69   11.40
  -4  -7   3  129.89   10.00
   4  -7  -3  127.49   10.40
   4   7   3  131.59   12.80
   4   7   3  123.39   12.30
  -5  -7  -3  288.87   22.20
   5   7  -3  305.27   23.00
   5   7  -3  298.47   20.20
   5  -7   3  306.37   22.70
   5  -7   3  294.37   22.10
  -5   7   3  298.37   22.70
   5  -7   3  278.57   22.40
   5  -7   3  302.77   22.60
   5  -7  -3  297.37   21.30
  -5  -7   3  307.47   22.60
   5  -7  -3  304.67   22.60
   5  -7  -3  310.37   21.40
   5   7   3  305.87   23.40
   5  -7  -3  294.37   22.10
   5   7   3  313.57   22.90
  -5  -7   3  314.77   22.30
   6  -7   3  148.19   15.10
   6  -7   3  145.59   15.50
   6   7  -3  149.79   15.70
   6  -7   3  154.68   17.30
   6  -7   3  139.99   14.60
  -6  -7  -3  146.29   14.90
   6   7   3  157.68   16.10
  -6  -7   3  134.39   15.70
   6  -7  -3  159.18   15.50
   6  -7  -3  116.89   18.30
   6  -7  -3  139.99   13.50
   6  -7  -3  138.19   15.90
   6   7   3  125.79   17.50
  -6  -7   3  157.38   15.60
   0  -8   3  548.95   37.10
   0   8  -3  565.34   37.30
   0  -8  -3  590.34   37.10
   0   8   3  615.14   37.90
   0  -8  -3  561.34   37.10
   0  -8   3  564.54   37.20
   0  -8  -3  552.74   37.40
   0  -8   3  577.74   37.50
   0   8  -3  519.05   37.30
   0   8  -3  564.84   37.10
   0  -8  -3  599.74   38.30
   0   8   3  523.65   37.30
  -1  -8  -3  211.28   15.20
   1   8  -3  202.88   15.10
   1   8  -3  190.68   13.40
   1  -8   3  185.78   15.00
  -1  -8  -3  202.48   14.60
   1  -8   3  200.98   15.40
  -1  -8  -3  188.98   14.60
   1  -8   3  202.48   15.10
  -1   8   3  206.68   15.20
  -1  -8  -3  201.98   16.00
  -1   8   3  199.38   15.40
   1   8  -3  202.98   14.90
  -1   8  -3  210.58   14.90
  -1  -8   3  206.58   15.50
   1  -8  -3  206.48   18.40
   1   8   3  204.38   13.20
  -1  -8   3  199.58   14.70
   1  -8  -3  196.58   15.30
  -1  -8   3  205.48   13.40
   1  -8  -3  215.48   15.20
   1   8   3  209.28   15.40
  -1   8  -3  186.28   15.10
   1  -8  -3  194.18   15.20
  -1   8  -3  213.78   15.40
   1   8   3  182.08   16.40
  -1  -8   3  194.38   15.00
   1   8   3  216.08   13.40
  -2   8   3  509.35   33.20
   2   8  -3  521.55   32.90
   2   8  -3  525.65   32.40
   2  -8   3  404.66   36.20
  -2  -8  -3  522.25   35.20
   2   8  -3  520.95   33.40
  -2  -8  -3  534.85   32.50
  -2   8   3  533.45   33.50
  -2  -8  -3  504.55   32.50
   2  -8   3  535.55   33.60
   2  -8   3  501.75   33.20
   2  -8  -3  487.55   33.10
   2   8   3  497.95   32.50
  -2   8  -3  505.15   33.00
  -2  -8   3  433.76   33.30
   2   8   3  497.85   32.40
  -2  -8   3  458.55   32.70
  -2  -8   3  482.15   32.20
  -2  -8   3  479.05   33.70
   2  -8  -3  461.35   34.20
  -3  -8  -3  521.05   33.90
   3  -8   3  504.55   35.00
   3  -8   3  538.35   35.40
   3   8  -3  532.05   35.40
   3  -8   3  518.05   35.10
   3   8  -3  531.95   35.40
   3   8  -3  515.85   34.30
  -3  -8  -3  524.85   35.10
   3  -8   3  518.95   33.60
  -3   8   3  482.25   35.20
   3  -8   3  525.95   33.50
  -3   8   3  536.05   35.30
  -3  -8  -3  535.55   33.90
   3  -8  -3  515.25   34.70
  -3   8  -3  540.35   34.80
  -3  -8   3  536.75   35.20
   3   8   3  527.55   35.40
  -3  -8   3  485.35   34.20
  -3  -8   3  515.15   34.40
   3  -8  -3  515.15   35.30
   3   8   3  547.75   34.90
   3   8   3  520.25   35.00
  -4   8   3  258.97   21.70
   4   8  -3  269.87   20.10
   4  -8   3  266.47   20.70
   4   8  -3  276.47   22.20
   4   8  -3  265.37   22.00
  -4  -8  -3  273.47   21.60
   4  -8   3  253.47   21.20
   4  -8   3  273.07   21.90
  -4  -8  -3  278.67   19.30
   4  -8   3  275.67   20.40
   4   8   3  304.67   22.40
  -4  -8   3  330.77   21.90
   4  -8  -3  306.87   22.00
   4  -8  -3  303.27   20.80
  -4  -8   3  304.67   20.40
  -4   8  -3  323.37   21.60
   4   8   3  330.87   22.10
   4  -8  -3  303.97   21.10
   4   8   3  315.87   22.30
   4  -8  -3  329.07   22.10
   4  -8  -3  323.37   20.60
   5   8  -3   89.29   12.80
   5  -8   3   90.49   11.50
  -5   8   3   91.59   12.00
   5  -8   3   82.59   12.40
  -5  -8  -3   94.89   12.10
   5  -8   3  100.49   12.60
   5  -8  -3   72.09   11.20
   5   8   3   68.49   10.00
  -5  -8   3   60.19   11.40
   5  -8  -3   84.89   12.20
  -5   8  -3   69.59   11.50
  -5  -8   3   87.99   11.60
   5   8   3   64.39   11.80
   5  -8  -3   66.59   10.10
   6   8  -3   80.89   11.50
  -6  -8  -3   92.69   14.00
   6  -8   3   93.59   14.20
   6  -8   3  101.19   13.70
   6  -8   3   70.09   10.70
   6  -8  -3   83.59   14.50
  -6  -8   3   92.99   14.60
   6   8   3   79.39   14.40
   6  -8  -3   79.39   11.40
  -6  -8   3   80.29   11.30
   6   8   3   98.29   17.40
   0   9   3   15.40    4.90
   0  -9   3   14.90    4.60
   0  -9   3   20.70    5.10
   0  -9  -3   16.90    4.50
   0  -9  -3   15.80    5.50
   0  -9  -3   18.40    4.70
   0   9  -3   16.40    4.50
   0   9  -3   16.50    4.50
   1   9  -3  250.87   17.50
   1  -9   3  271.17   18.20
   1   9  -3  255.17   17.80
  -1  -9  -3  232.28   17.40
   1  -9   3  230.18   17.70
  -1  -9  -3  254.37   17.30
  -1   9   3  247.28   17.90
  -1  -9  -3  251.97   17.90
  -1  -9   3  209.38   17.20
   1  -9  -3  221.58   17.70
   1  -9  -3  178.78   20.90
  -1  -9   3  224.28   17.90
  -1   9  -3  232.68   17.40
   1   9   3  221.48   17.90
  -2   9   3   38.30    6.10
   2   9  -3   50.79    8.40
   2   9  -3   42.30    6.00
   2  -9   3   36.70    5.80
   2   9  -3   45.30    7.60
  -2  -9  -3   50.09    6.50
  -2  -9  -3   52.69    6.90
  -2  -9  -3   43.00    7.00
   2  -9   3   51.49    8.70
   2  -9  -3   27.50    5.50
  -2  -9   3   34.60    5.70
   2   9   3   27.00    5.50
   2   9   3   35.30    6.40
   2   9   3   29.00    5.80
  -2  -9   3   35.70    6.40
  -2   9  -3   31.90    5.50
  -2  -9   3   30.20    5.60
   2  -9  -3   24.00    5.50
  -3  -9  -3   56.89    7.70
   3   9  -3   58.99    8.80
  -3  -9  -3   53.69    8.10
   3   9  -3   64.99   10.00
   3  -9   3   64.49   10.10
  -3  -9  -3   58.19    7.30
   3   9  -3   57.99    8.30
  -3   9   3   65.29    9.70
   3  -9   3   61.09    9.50
  -3  -9   3   56.19    8.00
   3   9   3   59.49    9.10
   3  -9  -3   53.69    9.40
  -3  -9   3   57.89    7.70
  -3   9  -3   56.49    9.20
   3   9   3   53.79    8.90
  -3  -9   3   53.69    6.90
   3  -9  -3   50.49   11.00
   3   9   3   62.09    8.30
   4   9  -3   73.99   11.70
  -4   9   3   82.69   11.50
   4  -9   3   75.09   10.60
   4  -9   3   69.79   11.70
   4   9  -3   75.69    8.70
  -4  -9  -3   86.09   11.00
   4   9   3   65.29   15.30
   4  -9  -3   55.79    9.80
  -4  -9   3   66.69   11.00
  -4  -9   3   51.09    9.70
   4   9   3   61.39   11.00
   4  -9  -3   47.00    7.80
  -4   9  -3   49.90    7.70
   5   9  -3   90.69   14.00
  -5   9   3   93.99   13.40
   5  -9   3   83.69   12.90
  -5  -9  -3   77.79   13.20
   5  -9   3   92.09   13.60
   5  -9  -3   77.79   12.10
  -5  -9   3   81.69   13.10
   5   9   3   69.09   10.30
   5  -9  -3   90.39   13.50
  -5  -9   3  102.59   13.80
   5   9   3   86.49   15.80
  -5   9  -3   76.39   13.10
   0  10   3  251.97   19.60
   0 -10  -3  254.27   19.60
   0  10  -3  252.77   19.40
   0 -10  -3  256.17   19.30
   0 -10   3  257.67   19.80
   1 -10   3  114.99   11.90
   1 -10   3  107.99   11.90
  -1 -10  -3  113.09   11.70
  -1  10   3  123.89   12.00
   1  10  -3  125.29   12.00
  -1 -10  -3  116.99   11.30
   1  10  -3  115.99   11.40
  -1  10  -3   99.69   11.50
   1  10   3   99.39   12.00
   1 -10  -3  104.29   11.70
  -1 -10   3  108.39   12.00
   1 -10  -3   93.69   11.60
   2  10  -3  255.67   19.60
   2 -10   3  284.27   20.00
   2  10  -3  251.27   20.10
   2 -10   3  264.27   19.70
  -2 -10  -3  237.08   18.60
  -2 -10  -3  284.97   19.60
  -2  10   3  267.57   19.60
  -2 -10  -3  281.47   18.40
   2  10  -3  262.87   17.40
   2 -10  -3  211.58   18.90
   2  10   3  219.58   19.40
   2  10   3  212.08   17.00
  -2 -10   3  226.98   19.40
  -2  10  -3  218.68   18.60
   2 -10  -3  214.98   19.10
   3 -10   3   79.89   11.90
   3  10  -3   87.59   10.20
  -3  10   3   85.99   12.10
   3  10  -3   63.79   11.80
   3 -10   3   73.59   11.50
  -3 -10  -3   78.09   11.30
  -3 -10  -3   67.19    9.30
  -3 -10   3   74.89   11.80
  -3  10  -3   83.99   11.30
   3 -10  -3   75.79   11.10
   3  10   3   86.99   12.30
   3  10   3   77.59   10.50
   3 -10  -3   67.89   11.90
   4 -10   3  164.88   17.30
  -4  10   3  168.18   16.90
   4 -10   3  161.08   17.00
   4  10  -3  163.48   17.20
  -4 -10  -3  185.28   17.00
  -4  10  -3  175.58   16.60
   4 -10  -3  193.08   16.50
   4  10   3  147.09   16.80
   4 -10  -3  166.98   17.00
  -4 -10   3  170.48   17.00
   4  10   3  174.78   17.50
   0  11   3  250.27   20.30
   0  11  -3  235.68   19.60
   0 -11   3  245.68   19.90
   0 -11   3  240.88   20.20
   0 -11  -3  258.37   19.70
   0 -11  -3  242.68   19.90
   1 -11   3  187.98   16.00
  -1 -11  -3  174.48   15.00
  -1 -11  -3  156.68   15.10
   1  11  -3  176.98   15.50
   1 -11   3  169.38   15.70
  -1  11   3  178.08   15.50
   1 -11  -3  140.19   15.10
  -1 -11   3  137.39   15.40
  -1  11  -3  145.89   14.80
  -1 -11   3  141.59   15.10
   1 -11  -3  134.29   15.10
   1  11   3  135.39   15.00
  -2 -11  -3   13.70    6.20
  -2  11   3   18.70    7.10
   2 -11   3    7.10    6.20
  -2 -11  -3   10.30    6.60
   2  11  -3   17.20    6.90
   2 -11   3    9.30    7.00
   2  11   3   23.30    7.60
   2 -11  -3   28.10    7.00
  -2 -11   3   21.60    6.90
  -2  11  -3   23.60    6.60
   2 -11  -3   19.20    6.90
  -3 -11  -3   24.80    7.50
  -3  11   3   34.60    8.50
   3 -11   3   36.10    8.50
   3  11  -3   37.50    8.60
   3 -11   3   30.40    8.40
   3  11   3   45.20    8.90
   3 -11  -3   50.29    8.50
  -3  11  -3   38.50    8.40
  -3 -11   3   55.39    9.00
  -3 -11   3   48.20    8.00
   3 -11  -3   45.40    9.00
   4  11  -3   10.60    8.30
   0 -12   3  115.09   14.50
   0 -12  -3   91.29   14.30
   0  12  -3  103.19   14.60
   0 -12   3  108.69   14.50
   0 -12  -3  102.89   14.10
   0  12   3  115.69   14.80
   1  12  -3   40.30    8.50
   1 -12   3   51.49    9.50
  -1  12   3   45.60    9.00
   1 -12   3   46.50    9.90
  -1 -12  -3   43.20    8.60
  -1 -12  -3   49.50    9.00
   1 -12  -3   70.59    9.60
  -1  12  -3   75.19   12.70
  -1 -12   3   61.89    9.10
  -1 -12   3   79.29   12.70
   1 -12  -3   65.79    9.80
   1  12   3   67.09    9.60
  -2  12   3  191.08   19.80
  -2 -12  -3  173.18   18.90
  -2 -12  -3  183.18   19.60
   2 -12   3  198.68   20.60
   2 -12   3  172.28   19.70
   2  12  -3  186.58   20.60
  -2  12  -3  251.87   20.00
  -2 -12   3  271.37   20.10
   2 -12  -3  255.97   20.80
  -2 -12   3  269.57   20.50
   0   0  -4 5978.10  398.66
   0   0   4 6482.35  399.26
   0   0  -4 6605.94  398.36
   0   0  -4 6013.20  398.56
   0   0   4 6584.14  398.66
   0   0   4 6516.85  398.36
   0   0  -4 6457.55  398.76
   0   0   4 6163.78  398.76
  -1   0   4  347.27   25.30
   1   0   4  399.66   24.80
  -1   0   4  389.46   24.90
  -1   0  -4  404.86   25.20
   1   0  -4  391.46   24.90
  -1   0  -4  406.26   24.80
   1   0   4  396.96   25.00
   1   0   4  403.66   24.80
  -1   0  -4  407.36   24.80
   1   0  -4  368.56   24.90
   1   0   4  347.57   25.70
   1   0  -4  410.66   25.10
   1   0  -4  412.36   25.00
  -2   0   4  937.51   56.39
  -2   0   4  908.91   56.69
   2   0   4  915.51   56.59
   2   0   4  902.71   56.09
  -2   0  -4  906.71   56.39
   2   0   4  883.31   56.69
  -2   0   4  891.41   55.99
   2   0   4  875.51   56.29
   2   0   4  883.81   56.39
  -2   0  -4  882.11   56.09
   2   0  -4  849.72   56.59
  -2   0  -4  865.71   56.29
   2   0  -4  852.71   56.39
   2   0  -4  927.61   55.99
   2   0  -4  893.31   56.39
   2   0  -4  882.01   56.49
   3   0   4    2.10    2.20
  -3   0   4    3.30    1.00
  -3   0   4    2.10    1.40
   3   0  -4    1.10    1.70
   3   0  -4    1.80    0.90
  -3   0  -4    1.00    1.60
   3   0   4    2.70    1.50
   3   0  -4   -0.90    1.50
  -3   0  -4    1.30    1.60
  -3   0   4    0.60    2.10
   3   0  -4    3.00    2.00
   3   0   4    1.50    2.10
   3   0  -4    1.40    1.90
   3   0   4    0.80    1.00
   3   0   4    0.30    1.10
   3   0   4    4.60    1.80
   4   0   4  667.03   42.80
  -4   0   4  665.03   42.10
   4   0  -4  683.33   43.00
  -4   0   4  668.23   43.30
   4   0   4  666.13   42.10
   4   0  -4  682.13   42.60
   4   0   4  662.73   43.30
   4   0  -4  637.24   43.30
   4   0   4  674.73   42.20
   4   0  -4  646.34   43.00
  -4   0  -4  637.94   42.80
  -4   0   4  668.53   42.50
   4   0   4  679.93   42.80
   4   0  -4  668.23   42.10
  -4   0  -4  653.63   42.70
   5   0   4   41.70    7.10
  -5   0   4   44.40    5.50
   5   0   4   44.00    6.20
   5   0   4   39.10    5.90
  -5   0  -4   43.40    5.90
  -5   0   4   42.00    4.60
  -5   0   4   37.80    9.20
   5   0  -4   44.30    6.70
   5   0  -4   41.60    5.50
   5   0   4   42.70    4.40
   5   0  -4   41.20    4.30
   5   0   4   43.30    4.70
   5   0  -4   34.10    5.80
   6   0  -4  840.42   53.29
   6   0  -4  842.92   53.79
   6   0   4  850.31   55.49
  -6   0   4  850.31   53.19
  -6   0   4  820.72   53.59
   6   0   4  811.42   54.29
  -6   0   4  831.32   54.99
   6   0   4  778.82   53.99
   6   0   4  847.22   53.29
  -6   0  -4  857.01   54.09
   6   0  -4  833.72   54.69
   6   0   4  841.22   53.19
  -7   0   4   14.90    4.30
   7   0  -4   13.30    5.10
  -7   0  -4   12.20    5.20
   7   0   4   14.80    5.90
   7   0   4    3.10    7.10
   7   0  -4   16.80    6.20
  -7   0   4   10.70    6.20
   8   0   4   44.90   12.60
   8   0   4   53.49    9.80
   8   0  -4   48.10   10.00
  -8   0   4   35.80    9.50
  -8   0  -4   49.40    9.00
   0   1  -4  786.22   52.09
   0  -1   4  795.22   51.99
   0   1  -4  838.32   51.99
   0  -1  -4  836.52   51.99
   0  -1   4  864.21   51.79
   0  -1  -4  795.32   51.89
   0  -1   4  874.21   52.09
   0  -1  -4  857.71   51.99
   0   1   4  836.82   52.09
   0  -1  -4  822.72   52.09
   0   1   4  783.32   51.99
   0   1   4  806.12   51.89
   0   1   4  854.81   51.99
   0  -1   4  794.82   51.99
   0   1  -4  831.32   51.99
   1  -1   4 2786.82  158.08
  -1  -1  -4 2678.53  157.98
   1  -1   4 2786.32  158.38
   1  -1   4 2790.12  157.98
  -1   1   4 2650.14  158.38
   1   1  -4 2607.04  158.08
  -1   1   4 2777.72  157.88
   1  -1   4 2780.22  158.08
   1   1  -4 2867.21  158.08
   1   1  -4 2674.13  158.18
   1   1  -4 2806.42  158.08
  -1   1   4 2718.43  158.08
  -1  -1  -4 2771.82  158.28
  -1  -1  -4 2762.02  157.98
   1  -1   4 2598.14  158.08
  -1   1  -4 2268.37  158.18
   1   1   4 2144.59  157.98
  -1  -1   4 2191.38  158.18
  -1  -1   4 2330.47  157.88
  -1   1  -4 2227.28  157.98
  -1  -1   4 2261.37  157.88
   1  -1  -4 2409.46  158.08
   1  -1  -4 2362.66  158.08
   1  -1  -4 2297.27  157.78
  -1  -1   4 2209.28  157.98
   1   1   4 2309.87  157.88
  -1   1  -4 2279.77  157.98
   1  -1  -4 2288.77  157.98
   1   1   4 2343.67  157.98
   2  -1   4   66.09    5.00
   2  -1   4   65.09    4.90
   2  -1   4   67.79    5.10
  -2  -1  -4   69.79    4.50
   2   1  -4   65.69    5.00
   2  -1   4   65.99    5.30
   2  -1   4   63.89    4.90
  -2  -1  -4   73.49    5.20
   2   1  -4   66.29    4.70
  -2  -1  -4   71.79    5.20
  -2   1   4   72.89    5.20
  -2   1   4   73.49    5.40
   2   1  -4   63.89    5.30
   2  -1   4   68.29    5.60
   2   1  -4   67.89    5.50
  -2   1   4   69.69    5.50
   3   1  -4  741.73   43.50
   3  -1   4  747.03   43.70
   3  -1   4  674.93   44.20
   3   1  -4  741.23   44.30
   3  -1   4  760.72   44.20
  -3  -1  -4  753.52   43.90
   3   1  -4  742.83   43.70
   3  -1   4  726.23   43.80
  -3   1   4  741.23   44.20
   3   1  -4  724.63   44.10
   3  -1   4  756.02   43.80
  -3   1   4  737.33   43.80
   3  -1   4  756.62   43.60
   3  -1   4  743.93   44.40
  -3  -1  -4  722.53   44.00
  -3   1  -4  630.94   43.80
  -3  -1   4  634.34   43.40
   3  -1  -4  624.64   43.90
   3   1   4  642.54   43.20
   3   1   4  619.34   44.10
  -3  -1   4  605.04   44.10
   3   1   4  655.83   43.10
   3  -1  -4  626.94   43.90
   3   1   4  610.84   43.80
  -3  -1   4  642.34   43.90
   3  -1  -4  651.83   43.80
   3  -1  -4  649.14   44.10
   3  -1  -4  638.44   43.20
   3   1   4  637.64   43.80
  -3  -1   4  645.74   43.60
   4   1  -4  109.29    8.00
  -4  -1  -4   97.19    9.00
   4  -1   4  106.39    8.90
  -4  -1  -4  106.09    8.70
  -4   1   4  104.49    8.60
   4  -1   4   94.59    9.60
   4  -1   4   95.09    9.30
   4   1  -4  103.19    8.30
  -4   1   4  104.39    9.40
   4   1  -4   96.39    9.50
   4  -1   4  107.29    8.30
   4  -1   4  104.09    8.10
   4   1  -4  107.09    9.20
   4  -1   4  101.69    8.70
   4  -1   4   98.09    8.50
  -4   1   4  105.79    7.80
  -4  -1   4  115.59    9.00
  -4  -1   4  129.99    9.70
  -4  -1   4  123.09    8.10
   4   1   4  119.19    8.90
   4   1   4  119.09    9.70
  -4   1  -4  125.39    8.80
   4  -1  -4  129.09    8.90
   4  -1  -4  131.09   11.20
   4  -1  -4  126.99    9.30
   4  -1  -4  122.39    7.80
  -4  -1   4  120.29    8.30
   4   1   4  125.09    9.10
   4   1   4  128.09    7.60
   4   1   4  121.79    7.50
   4  -1  -4  126.19    9.10
  -5   1   4  543.05   36.70
  -5  -1  -4  555.04   36.90
   5   1  -4  553.34   36.30
   5   1  -4  558.64   36.50
  -5  -1  -4  492.95   37.00
   5  -1   4  543.55   36.40
   5  -1   4  523.85   37.00
   5  -1   4  543.35   36.80
   5  -1   4  554.44   36.30
   5  -1   4  520.05   37.60
  -5   1   4  532.15   37.60
   5  -1   4  524.25   38.80
   5   1  -4  543.25   37.30
   5  -1   4  557.84   37.10
   5   1   4  576.44   36.00
   5  -1  -4  584.14   37.90
   5   1   4  582.14   37.20
  -5  -1   4  615.04   36.40
   5  -1  -4  614.64   36.90
  -5   1  -4  608.94   36.90
   5   1   4  564.74   36.90
   5  -1  -4  523.35   37.10
  -5  -1   4  617.64   36.50
   5  -1  -4  600.14   36.10
   5  -1  -4  593.24   37.40
  -5  -1   4  603.74   37.70
   5   1   4  601.04   35.80
   6  -1   4  220.98   16.10
  -6  -1  -4  232.28   20.30
   6   1  -4  211.28   16.10
   6   1  -4  228.38   17.60
   6  -1   4  204.28   16.90
   6  -1   4  227.08   16.20
   6   1  -4  221.28   16.20
   6  -1   4  218.68   17.20
   6  -1   4  212.58   18.70
  -6   1   4  226.08   18.00
  -6  -1   4  250.07   18.40
   6  -1  -4  224.58   15.80
   6  -1  -4  249.68   17.00
   6   1   4  235.88   17.60
  -6  -1   4  249.18   16.10
   6   1   4  215.88   17.10
   6   1   4  236.58   15.00
   6   1   4  242.68   18.90
  -6  -1   4  226.68   16.30
   6  -1  -4  249.38   17.80
  -6   1  -4  241.78   17.00
   7  -1   4  261.97   17.70
   7  -1   4  267.47   19.20
   7   1  -4  259.97   17.70
   7  -1   4  247.48   21.60
  -7  -1  -4  259.97   18.70
  -7   1   4  264.97   20.20
   7   1  -4  274.27   19.90
   7  -1  -4  229.88   18.60
  -7  -1   4  226.38   17.40
   7   1   4  230.08   19.20
   7   1   4  209.48   21.20
  -7  -1   4  229.48   19.90
  -7   1  -4  190.98   19.50
   7  -1  -4  217.78   17.10
   7  -1  -4  223.78   19.40
   8  -1   4  196.88   22.50
  -8   1   4  139.69   18.80
   8   1  -4  174.38   24.60
  -8  -1  -4  184.38   17.50
   8  -1   4  192.18   18.50
   8   1   4  173.98   18.50
   8  -1  -4  161.78   21.30
   0   2   4 2790.52  176.88
   0  -2  -4 2864.71  176.88
   0  -2   4 2795.62  176.98
   0   2  -4 2881.51  176.98
   0  -2  -4 2771.52  176.88
   0   2   4 2840.92  176.88
   0  -2   4 2864.71  176.98
   0  -2  -4 2786.02  176.98
   0   2  -4 2804.32  176.98
   0   2  -4 2906.41  176.98
   0   2   4 2869.91  176.88
   0  -2   4 2790.62  176.88
   0   2   4 2651.63  176.98
   0  -2  -4 2766.92  176.98
   0  -2   4 2790.72  176.98
   0   2  -4 2927.61  176.98
  -1  -2  -4  717.13   42.80
  -1  -2  -4  731.13   42.40
  -1   2   4  745.43   42.80
  -1   2   4  719.43   42.60
   1   2  -4  713.83   42.60
   1  -2   4  694.33   42.70
   1  -2   4  667.43   42.70
   1   2  -4  683.73   42.60
   1  -2   4  715.83   42.70
   1  -2   4  691.73   42.40
  -1  -2  -4  685.83   42.70
   1  -2   4  738.13   42.80
  -1   2   4  713.23   42.40
   1   2  -4  658.63   42.80
  -1  -2  -4  670.63   42.70
  -1   2   4  651.43   42.70
   1   2  -4  700.23   42.70
   1  -2  -4  651.93   42.70
   1  -2  -4  664.23   42.60
  -1   2  -4  652.53   42.70
  -1  -2   4  624.84   42.50
   1   2   4  655.73   42.40
  -1  -2   4  607.54   42.60
   1   2   4  649.04   42.70
   1  -2  -4  634.94   42.40
   1   2   4  616.24   42.70
   1   2   4  662.43   42.90
  -1  -2   4  625.14   42.60
  -1  -2   4  664.53   42.70
   1  -2  -4  593.94   42.60
  -1   2  -4  652.13   42.40
  -1   2  -4  670.23   42.70
  -2   2   4 2217.58  133.89
  -2  -2  -4 2221.08  133.89
   2   2  -4 2396.26  134.09
   2  -2   4 2308.57  133.79
   2   2  -4 2329.87  133.69
   2   2  -4 2295.37  133.99
  -2  -2  -4 2259.47  133.89
  -2   2   4 2324.47  133.99
   2  -2   4 2251.47  133.79
   2  -2   4 2407.96  133.99
  -2   2   4 2265.77  133.89
   2  -2   4 2258.47  134.09
   2  -2   4 2324.47  133.69
   2   2  -4 2244.58  133.69
   2   2   4 1907.41  133.79
   2  -2  -4 1827.92  133.79
   2   2   4 1978.30  133.79
   2   2   4 1931.31  133.89
   2   2   4 1975.50  133.99
  -2  -2   4 1876.21  133.59
  -2  -2   4 1894.41  133.99
  -2  -2   4 1975.00  133.59
  -2   2  -4 1985.60  133.79
   2  -2  -4 1951.30  133.79
   2  -2  -4 1992.60  133.39
  -2  -2   4 1881.31  133.79
  -3   2   4  313.47   21.10
   3  -2   4  320.77   20.80
   3   2  -4  310.97   20.60
  -3  -2  -4  318.97   20.90
   3   2  -4  313.87   21.10
   3  -2   4  261.87   21.70
   3  -2   4  320.87   21.30
   3  -2   4  319.17   20.90
   3  -2   4  328.07   21.10
  -3   2   4  326.17   20.90
   3   2  -4  319.97   21.30
  -3  -2  -4  315.97   21.10
   3  -2   4  317.17   20.80
   3  -2   4  315.77   20.80
   3   2  -4  310.07   20.60
  -3  -2   4  313.07   21.00
  -3  -2   4  313.57   20.50
  -3   2  -4  321.77   20.90
   3   2   4  332.27   21.00
   3  -2  -4  308.87   20.90
   3  -2  -4  331.27   21.10
   3   2   4  322.37   21.30
   3   2   4  321.77   21.00
   3  -2  -4  316.67   21.00
   3  -2  -4  324.07   20.30
   3  -2  -4  322.07   20.30
  -3  -2   4  319.17   21.40
  -3  -2   4  316.67   20.60
   4   2  -4  899.71   54.59
   4  -2   4  923.31   54.89
  -4  -2  -4  889.31   55.29
   4  -2   4  950.90   54.79
   4  -2   4  904.81   54.99
  -4   2   4  908.21   54.99
   4  -2   4  973.10   55.79
   4  -2   4  895.81   54.89
  -4  -2  -4  940.41   55.09
   4   2  -4  920.31   55.39
   4   2  -4  913.41   55.69
  -4   2   4  945.91   55.49
   4  -2   4  916.51   54.99
  -4  -2   4  796.82   54.49
   4   2   4  736.93   55.29
  -4   2  -4  801.92   54.89
   4  -2  -4  790.32   55.39
   4  -2  -4  809.52   54.29
   4   2   4  794.22   54.99
   4  -2  -4  807.52   55.09
   4  -2  -4  822.72   54.29
  -4  -2   4  823.82   55.49
   4  -2  -4  826.72   55.19
  -4  -2   4  752.92   55.09
   4   2   4  831.52   55.19
  -4  -2   4  794.52   54.59
   4  -2  -4  835.92   54.99
   5   2  -4  113.09    9.50
   5  -2   4  114.79    9.90
   5  -2   4  107.69   11.40
  -5  -2  -4  103.19   10.60
   5  -2   4  112.59   10.20
   5  -2   4  119.69   11.30
   5  -2   4  116.79   10.40
   5  -2   4  117.69    9.70
   5   2  -4  124.59   11.00
   5   2  -4  110.29    9.30
  -5   2   4  108.79   10.10
   5  -2   4  105.49    9.90
  -5  -2  -4  124.69   10.30
  -5   2   4  108.49   10.90
   5  -2  -4  133.79   11.80
   5   2   4  152.38   10.60
  -5  -2   4  140.19   11.60
  -5   2  -4  143.59   10.40
   5   2   4  105.89   12.70
   5  -2  -4  133.69   11.50
  -5  -2   4  144.29    9.50
   5  -2  -4  148.09   10.50
   5  -2  -4  133.99    8.90
   5  -2  -4  142.59    9.10
   5  -2  -4  134.99   10.90
  -5  -2   4  137.89    9.60
   6  -2   4  231.78   15.60
   6  -2   4  211.58   16.40
   6   2  -4  224.28   15.10
   6   2  -4  219.98   15.50
   6   2  -4  228.08   17.10
   6  -2   4  222.88   15.90
  -6  -2  -4  229.18   16.30
   6  -2   4  222.28   18.10
   6  -2   4  206.08   16.20
  -6   2   4  213.98   17.10
   6  -2  -4  206.38   16.70
   6  -2  -4  197.68   14.80
  -6  -2   4  206.48   15.20
   6  -2  -4  203.48   16.20
   6   2   4  205.78   18.00
   6  -2  -4  211.48   16.20
   6   2   4  191.48   16.30
   6   2   4  214.58   16.70
  -6   2  -4  204.58   16.00
  -6  -2   4  208.78   15.30
  -6  -2   4  210.38   17.50
  -7  -2  -4  328.07   22.80
   7   2  -4  304.37   21.10
   7   2  -4  316.97   23.80
   7  -2   4  316.77   23.00
   7  -2   4  318.47   22.20
  -7   2   4  290.27   23.80
   7  -2   4  306.27   25.20
   7   2   4  300.37   25.30
   7  -2  -4  248.08   24.20
  -7  -2   4  316.37   23.90
   7   2   4  312.67   23.50
  -7  -2   4  318.17   21.70
   7  -2  -4  304.37   23.30
   0  -3   4    1.70    0.90
   0  -3  -4    2.40    1.40
   0   3   4    1.80    1.00
   0   3  -4    1.70    1.20
   0   3   4    1.00    1.10
   0  -3   4    3.20    1.00
   0  -3  -4    2.00    1.10
   0   3   4    0.90    1.30
   0  -3  -4    3.30    1.10
   0   3  -4    1.40    1.00
   0  -3   4    1.30    1.20
   0  -3   4    1.60    1.00
   0  -3  -4    0.70    1.10
   0   3  -4    1.70    1.00
   0   3   4    2.00    1.10
  -1   3   4 5416.96  331.97
  -1  -3  -4 5343.97  331.87
   1   3  -4 5272.57  331.87
  -1  -3  -4 5214.58  332.07
   1   3  -4 5178.98  331.77
   1   3  -4 5319.47  331.87
  -1  -3  -4 5349.06  331.77
   1  -3   4 5143.58  331.87
   1  -3   4 5442.26  332.07
  -1   3   4 5111.49  331.87
   1   3  -4 5528.65  331.87
   1  -3   4 5249.57  331.97
  -1   3   4 5499.65  332.27
  -1   3   4 5389.56  331.77
   1  -3   4 5314.87  331.97
  -1  -3  -4 5165.58  331.97
   1   3   4 5156.48  331.87
   1   3   4 5425.56  331.87
   1   3   4 5230.58  331.97
  -1  -3   4 5193.88  331.77
  -1  -3   4 5501.85  332.17
  -1   3  -4 4998.10  331.87
   1  -3  -4 5244.98  331.57
   1  -3  -4 5245.58  331.87
   1   3   4 5437.06  331.77
  -1  -3   4 5180.58  331.77
  -1   3  -4 5398.56  331.77
   1  -3  -4 5439.96  332.27
   1  -3  -4 5296.37  331.87
  -1  -3   4 5454.95  331.87
  -1   3  -4 5039.30  331.97
  -1   3  -4 5084.59  331.87
   2   3  -4  604.04   40.80
  -2   3   4  588.64   40.70
  -2  -3  -4  577.54   40.40
   2  -3   4  580.34   40.90
   2  -3   4  593.34   40.90
   2  -3   4  577.04   41.00
  -2  -3  -4  581.74   41.10
   2   3  -4  582.64   41.00
   2   3  -4  538.05   41.30
  -2   3   4  600.64   41.10
   2  -3   4  596.94   40.90
  -2   3   4  599.24   41.00
  -2  -3  -4  614.14   40.40
   2  -3   4  576.64   40.80
  -2  -3  -4  586.24   41.00
   2  -3   4  585.94   41.10
  -2   3   4  603.74   40.90
   2   3  -4  582.24   40.90
  -2  -3   4  684.33   40.80
  -2  -3   4  712.73   41.10
  -2  -3   4  735.63   41.30
  -2  -3   4  711.23   41.00
   2  -3  -4  736.43   41.30
  -2   3  -4  704.33   40.90
   2   3   4  743.33   41.30
  -2   3  -4  683.03   41.20
   2  -3  -4  727.93   41.00
   2   3   4  719.83   41.20
   2   3   4  692.63   41.30
   2  -3  -4  709.63   40.80
   2  -3  -4  711.43   41.20
   2   3   4  709.23   41.20
  -3  -3  -4  275.87   18.70
  -3   3   4  279.37   18.80
   3  -3   4  282.37   18.60
   3   3  -4  282.77   18.30
   3  -3   4  281.77   18.50
  -3  -3  -4  275.67   18.80
   3  -3   4  269.77   18.50
   3  -3   4  286.67   18.80
   3  -3   4  283.97   18.80
   3  -3   4  290.37   19.10
   3   3  -4  276.07   18.40
   3  -3   4  280.27   18.50
  -3   3   4  275.87   18.70
   3   3  -4  277.17   18.90
  -3   3   4  263.57   18.80
   3   3  -4  289.07   19.10
   4  -3   4  302.37   18.50
  -4  -3  -4  288.37   18.80
   4  -3   4  290.57   18.40
  -4   3   4  286.37   18.90
  -4  -3  -4  285.97   18.60
  -4   3   4  279.57   18.50
   4  -3   4  307.37   18.60
   4  -3   4  295.97   19.00
   4   3  -4  297.27   18.20
   4  -3   4  295.87   18.50
   4   3  -4  293.47   17.90
   4  -3   4  290.27   18.30
   4  -3   4  303.07   19.30
   4  -3   4  303.97   18.80
   4   3  -4  296.37   19.30
   4   3  -4  298.87   19.00
  -4  -3   4  238.28   19.00
   4  -3  -4  234.38   18.40
   4   3   4  241.98   18.50
  -4  -3   4  247.38   18.10
   4  -3  -4  233.58   17.60
   4   3   4  251.27   18.70
   4  -3  -4  250.17   18.70
   4  -3  -4  237.98   17.60
   4  -3  -4  242.98   18.70
   4  -3  -4  248.28   18.60
  -4  -3   4  236.98   18.60
   4   3   4  225.38   18.90
  -4  -3   4  249.97   17.80
   5  -3   4  136.39   10.80
   5  -3   4  141.69   11.20
   5  -3   4  131.89   12.10
   5   3  -4  143.29   11.90
   5   3  -4  143.99   10.70
   5  -3   4  132.89   11.10
   5  -3   4  148.19   11.50
  -5   3   4  143.79   11.80
  -5  -3  -4  142.59   11.20
   5  -3   4  143.39   10.90
   5   3  -4  140.19   10.00
   5  -3   4  136.59   12.50
   5  -3   4  127.19   11.10
   5   3   4  126.59   11.10
   5   3   4  133.09   11.60
  -5  -3   4  138.89   12.20
  -5  -3   4  143.79   10.10
   5  -3  -4  133.59   11.60
   5  -3  -4  137.39    9.90
   5  -3  -4  136.59   11.50
   5  -3  -4  127.59   12.30
  -5  -3   4  135.39   10.70
   5  -3  -4  136.19    9.80
   6  -3   4   61.69    8.10
   6  -3   4   69.99    8.30
   6  -3   4   67.89    8.70
   6   3  -4   72.49    8.00
   6   3  -4   74.59    9.60
  -6   3   4   72.49    9.50
   6  -3   4   64.79    8.70
   6  -3   4   62.99   10.70
   6  -3   4   68.59   10.60
   6   3   4   48.80    7.50
   6  -3  -4   45.70    6.20
   6  -3  -4   45.70    7.10
   6  -3  -4   45.30    6.60
   6   3   4   40.60    8.30
   6  -3  -4   44.40    6.00
  -6  -3   4   49.50    7.40
  -6  -3   4   41.30    6.80
  -6  -3   4   57.49    9.80
   7  -3   4  133.39   13.70
   7  -3   4  126.49   16.10
  -7   3   4  107.59   13.70
  -7  -3  -4  123.99   13.40
   7  -3   4  129.89   13.50
   7  -3   4  133.29   12.70
   7   3  -4  126.09   14.10
   7   3   4   92.59   15.20
  -7  -3   4  103.09   11.80
   7  -3  -4  111.99   13.80
   7   3   4  109.39   13.80
   7  -3  -4  120.69   13.10
  -7  -3   4  118.29   14.20
   0   4   4  164.48   10.50
   0  -4   4  161.08   10.80
   0   4  -4  161.08   11.10
   0  -4  -4  157.58   10.50
   0  -4   4  154.68   11.00
   0  -4  -4  153.18   10.90
   0  -4  -4  160.78   11.00
   0   4  -4  166.48   10.80
   0   4  -4  165.48   11.10
   0   4   4  143.89   10.90
   0  -4   4  170.78   10.60
   0  -4  -4  158.68   10.90
   0   4   4  162.78   11.20
   0   4  -4  157.88   10.60
   1   4  -4  323.07   21.00
  -1  -4  -4  311.67   21.40
   1   4  -4  307.67   21.30
   1   4  -4  323.27   21.20
   1  -4   4  324.57   21.30
  -1   4   4  327.67   21.40
   1  -4   4  316.57   21.00
   1  -4   4  316.47   21.40
  -1   4   4  321.97   20.80
  -1   4   4  329.37   21.10
  -1  -4  -4  316.77   21.30
  -1  -4  -4  332.17   20.90
   1  -4   4  321.17   21.10
   1   4  -4  313.77   21.20
  -1  -4  -4  320.67   21.00
  -1  -4   4  329.07   21.10
  -1   4  -4  328.37   21.00
   1   4   4  348.07   21.40
  -1   4  -4  321.67   21.40
   1   4   4  302.97   21.30
  -1  -4   4  331.67   21.10
  -1  -4   4  330.77   21.40
   1  -4  -4  331.27   21.40
   1  -4  -4  324.07   21.30
   1  -4  -4  333.67   21.10
  -1   4  -4  334.87   21.40
   1   4   4  337.47   21.00
   1   4   4  344.17   21.20
  -1  -4   4  318.67   21.20
  -1   4  -4  324.47   21.00
   1  -4  -4  322.07   20.80
   2   4  -4 1998.00  135.29
  -2   4   4 2058.29  135.69
   2  -4   4 2071.29  135.29
  -2  -4  -4 2065.99  134.99
   2   4  -4 2066.99  135.59
   2  -4   4 2063.89  135.49
   2   4  -4 1975.30  135.49
  -2   4   4 1948.61  135.59
  -2  -4  -4 1994.10  134.99
   2  -4   4 1993.20  135.39
  -2   4   4 1980.00  135.29
  -2   4   4 2041.90  135.29
   2   4  -4 2081.49  135.69
  -2  -4  -4 1948.51  135.59
  -2  -4  -4 1807.82  135.59
   2  -4   4 1964.90  135.59
   2  -4   4 1979.70  135.59
   2   4   4 2339.97  135.79
  -2   4  -4 2386.46  135.49
  -2  -4   4 2308.87  135.69
   2  -4  -4 2238.88  135.79
  -2   4  -4 2343.77  135.79
  -2  -4   4 2301.87  135.39
   2  -4  -4 2337.97  135.79
   2  -4  -4 2355.76  135.39
   2   4   4 2368.86  135.79
  -2  -4   4 2316.57  135.69
  -2  -4   4 2443.76  135.79
   2  -4  -4 2396.86  135.39
   2   4   4 2334.47  135.79
   3  -4   4  484.15   29.40
   3  -4   4  487.15   29.20
   3   4  -4  500.35   28.70
   3  -4   4  481.15   29.00
  -3   4   4  477.45   29.00
  -3   4   4  506.95   31.50
   3  -4   4  494.25   29.30
   3  -4   4  482.85   29.10
  -3  -4  -4  487.45   29.20
   3   4  -4  489.25   29.50
   3   4  -4  477.75   29.40
   3  -4   4  477.55   29.00
  -3  -4  -4  467.65   29.50
   3   4  -4  474.05   29.00
  -3   4  -4  413.16   28.80
  -3  -4   4  396.06   28.50
   3   4   4  424.66   29.30
   3   4   4  431.66   30.10
   3  -4  -4  395.66   29.10
  -3  -4   4  398.56   29.60
  -3  -4   4  384.66   29.20
   3  -4  -4  371.76   29.00
  -3  -4   4  403.86   28.90
   3   4   4  407.76   29.40
   3   4   4  401.46   29.20
   3  -4  -4  392.46   28.80
   3  -4  -4  399.96   28.50
   4  -4   4  552.64   39.10
   4  -4   4  553.44   38.80
   4   4  -4  542.05   38.70
  -4   4   4  542.25   38.90
  -4   4   4  566.14   39.20
  -4  -4  -4  523.85   39.10
   4   4  -4  553.84   39.50
   4   4  -4  579.34   39.30
   4  -4   4  572.04   38.90
   4   4  -4  551.14   38.30
   4  -4   4  537.05   38.80
  -4  -4  -4  548.15   38.90
   4  -4   4  575.44   39.10
   4  -4   4  558.44   38.90
   4  -4   4  548.25   39.00
   4  -4   4  583.44   39.40
  -4  -4   4  578.84   39.50
   4  -4  -4  675.63   38.40
   4  -4  -4  641.64   39.20
   4  -4  -4  664.23   39.30
   4  -4  -4  681.63   39.40
   4   4   4  669.23   39.50
  -4  -4   4  696.53   39.80
   4   4   4  643.94   39.70
   4  -4  -4  668.03   38.40
  -4  -4   4  672.53   38.90
  -4  -4   4  629.64   39.30
   4   4   4  674.63   39.40
   5   4  -4  109.69    9.10
   5  -4   4  108.69   11.30
   5  -4   4  110.79   11.50
   5  -4   4  105.09   10.60
   5   4  -4  122.29   11.60
  -5  -4  -4  114.29   10.70
   5  -4   4  118.29   11.90
   5  -4   4  105.89   10.60
   5  -4   4  112.59   10.30
   5  -4   4  107.69   10.70
   5   4  -4  101.79   10.30
  -5   4   4  109.09   11.00
   5  -4   4  111.29   10.80
   5  -4  -4  139.09   11.80
   5  -4  -4  128.59   11.30
   5  -4  -4  139.09    9.50
  -5  -4   4  140.49    9.40
   5  -4  -4  134.79    9.60
   5   4   4  147.29   11.60
   5  -4  -4  144.79   11.30
  -5  -4   4  136.79   15.70
   5  -4  -4  150.38   11.50
  -5  -4   4  147.79   10.60
   5   4   4  136.29   11.40
   5   4   4  142.89   12.80
  -6  -4  -4  108.99   11.30
   6  -4   4  103.59   11.30
  -6   4   4  104.69   12.10
   6  -4   4  103.79   11.40
   6   4  -4  109.09    8.90
   6   4  -4  119.59   12.40
   6  -4   4  120.69   13.70
   6  -4   4  122.29   11.40
   6   4  -4   96.79   11.20
   6  -4   4  111.39   11.50
  -6  -4   4  125.49   10.80
  -6  -4   4  120.99   12.70
   6   4   4  117.99   12.30
   6   4   4  102.29   14.00
   6  -4  -4  116.89   12.00
   6  -4  -4  113.69   11.80
   6  -4  -4  121.19   10.10
   6  -4  -4  117.99    9.50
   7  -4   4   69.49   12.90
   7  -4   4   83.49   12.60
   7  -4   4   93.59   16.00
   7   4  -4   98.79   13.90
  -7  -4  -4   93.39   12.40
  -7   4   4   65.09   10.50
   7  -4   4   77.29   12.30
   7  -4  -4  105.79   12.90
  -7  -4   4  100.99   11.50
   7  -4  -4  101.09   13.00
   7   4   4  110.69   13.30
   7   4   4   84.99   15.80
  -7  -4   4  105.89   13.70
   0  -5   4  893.01   60.09
   0   5   4  991.90   59.49
   0  -5  -4  877.11   60.29
   0  -5  -4  941.61   60.09
   0  -5  -4  956.50   60.09
   0   5  -4  946.71   60.29
   0   5  -4  947.01   60.09
   0  -5  -4  953.20   60.19
   0  -5   4  965.00   60.39
   0   5   4  928.31   59.49
   0  -5   4  977.50   60.19
   0   5  -4  916.51   59.69
   0   5   4  945.21   60.19
   0   5  -4  967.60   60.29
   0   5   4  955.60   60.39
   0  -5   4  966.80   59.69
   1  -5   4  992.20   69.89
   1  -5   4 1003.30   70.39
  -1   5   4  983.30   69.69
  -1  -5  -4  995.50   70.09
   1  -5   4  964.70   70.49
   1   5  -4  998.40   70.29
   1   5  -4 1010.40   70.39
  -1  -5  -4  982.50   70.09
  -1  -5  -4 1000.40   70.39
  -1   5   4  988.10   70.29
  -1  -5  -4  944.31   70.49
   1   5  -4  993.10   69.99
   1  -5  -4 1211.58   70.69
   1   5   4 1237.78   70.79
   1  -5  -4 1184.28   69.79
   1  -5  -4 1160.28   70.59
  -1  -5   4 1197.98   70.69
  -1  -5   4 1176.08   70.49
  -1   5  -4 1198.28   70.69
  -1   5  -4 1225.78   69.99
   1  -5  -4 1196.18   70.39
  -1   5  -4 1215.28   70.29
  -1  -5   4 1208.18   70.39
   1  -5  -4 1131.49   70.59
   1   5   4 1144.19   70.59
  -1  -5   4 1229.98   70.29
  -1   5  -4 1177.98   70.69
   1   5   4 1197.78   70.09
   1   5   4 1225.98   70.29
   2  -5   4  793.62   47.00
   2  -5   4  792.02   47.50
   2   5  -4  777.32   47.20
  -2   5   4  801.82   47.30
  -2   5   4  793.72   46.90
   2   5  -4  806.62   47.50
   2  -5   4  761.12   47.30
  -2   5   4  759.02   47.60
  -2  -5  -4  766.62   47.50
  -2  -5  -4  751.72   48.20
   2  -5   4  811.82   47.20
  -2  -5  -4  764.02   46.80
   2  -5   4  790.12   47.60
   2   5  -4  799.02   47.40
  -2  -5  -4  801.82   46.80
   2   5  -4  797.62   47.70
   2   5   4  689.33   47.20
  -2   5  -4  707.33   47.60
   2  -5  -4  661.13   48.00
  -2   5  -4  673.83   47.50
   2   5   4  687.73   47.50
   2  -5  -4  684.43   46.80
   2   5   4  709.83   47.40
   2   5   4  643.24   47.60
  -2  -5   4  707.13   47.30
  -2  -5   4  691.23   47.10
  -2  -5   4  682.53   47.40
   2  -5  -4  693.33   47.10
  -2   5  -4  704.63   47.20
   2  -5  -4  668.93   47.50
  -2  -5   4  717.63   47.50
  -3  -5  -4  543.65   33.80
   3  -5   4  554.44   34.80
  -3   5   4  555.14   34.50
   3   5  -4  553.64   35.20
   3   5  -4  561.44   34.40
   3   5  -4  559.34   35.10
   3  -5   4  557.34   34.70
  -3  -5  -4  552.44   35.00
  -3   5   4  565.84   34.60
   3  -5   4  571.04   35.10
   3  -5   4  505.65   36.60
   3  -5   4  562.14   34.90
   3   5  -4  552.64   35.10
   3  -5   4  555.44   35.00
  -3  -5  -4  514.75   35.10
  -3   5   4  540.95   35.10
  -3  -5  -4  578.94   33.80
   3  -5  -4  498.65   34.90
   3   5   4  497.75   35.00
   3   5   4  511.15   35.00
  -3  -5   4  490.95   34.30
   3  -5  -4  519.55   34.50
  -3  -5   4  528.75   35.10
  -3   5  -4  507.85   34.60
   3   5   4  519.95   35.20
  -3  -5   4  487.65   34.90
   3   5   4  523.95   35.20
  -3  -5   4  528.75   34.90
   3  -5  -4  499.85   35.00
  -4  -5  -4  148.39   12.60
   4   5  -4  162.68   13.40
   4  -5   4  168.88   12.60
  -4  -5  -4  166.28   12.90
   4   5  -4  164.68   11.30
   4  -5   4  156.58   12.90
   4  -5   4  160.58   12.40
   4  -5   4  157.78   12.50
  -4   5   4  165.78   12.20
  -4   5   4  167.98   12.90
   4  -5   4  167.78   12.80
   4   5  -4  169.38   13.30
   4   5  -4  151.78   12.20
   4  -5   4  156.78   12.10
   4  -5   4  149.79   12.20
   5  -5   4  475.65   32.80
   5  -5   4  478.45   32.10
   5   5  -4  492.15   31.20
   5  -5   4  503.75   32.40
   5  -5   4  489.75   32.60
  -5   5   4  513.25   32.40
   5  -5   4  457.15   32.50
   5  -5   4  501.35   32.30
   5  -5   4  508.95   33.20
   5   5  -4  501.25   33.00
   5   5  -4  468.15   32.20
  -5  -5  -4  496.05   32.70
   5  -5  -4  474.45   31.40
  -5  -5   4  473.55   32.20
   5  -5  -4  463.75   31.40
   5   5   4  487.75   32.90
  -5  -5   4  476.35   31.20
   5  -5  -4  435.56   32.50
  -5  -5   4  493.75   33.00
   5  -5  -4  468.15   32.70
   5   5   4  474.55   33.60
   6  -5   4  248.38   20.80
   6   5  -4  239.58   16.80
  -6  -5  -4  241.68   19.00
   6   5  -4  251.77   19.90
   6  -5   4  205.48   22.90
   6  -5   4  231.48   19.20
   6  -5   4  227.08   19.00
  -6   5   4  220.98   19.20
   6  -5  -4  269.17   19.80
   6   5   4  277.47   19.90
   6   5   4  260.47   21.30
  -6  -5   4  262.07   18.70
  -6  -5   4  270.57   20.20
   6  -5  -4  256.47   19.50
   6  -5  -4  251.97   17.50
  -7  -5  -4   89.69   13.90
   7  -5   4  100.89   14.00
   7  -5   4   85.99   14.40
   7   5  -4  110.89   14.80
   7  -5   4   88.69   13.90
   7  -5   4  118.29   17.50
  -7   5   4   79.59   14.30
  -7  -5   4  116.79   13.10
   7  -5  -4  140.19   14.80
   7   5   4  128.39   14.80
   7  -5  -4  113.99   14.50
  -7  -5   4  123.19   15.50
   7   5   4   99.19   17.10
   0  -6  -4 2550.64  154.98
   0   6  -4 2450.35  155.98
   0  -6   4 2440.86  154.98
   0   6  -4 2415.46  154.38
   0  -6   4 2441.96  154.98
   0   6   4 2530.95  155.18
   0  -6   4 2481.15  155.28
   0   6  -4 2476.85  154.98
   0   6  -4 2389.86  155.08
   0  -6  -4 2426.16  154.98
   0  -6  -4 2503.55  155.08
   0  -6   4 2492.25  154.38
   0   6   4 2357.16  155.08
   1   6  -4  216.48   13.20
   1  -6   4  210.58   13.70
  -1  -6  -4  215.48   14.30
   1  -6   4  221.68   14.10
  -1  -6  -4  227.78   13.70
  -1   6   4  225.48   14.20
  -1  -6  -4  226.38   13.60
   1   6  -4  217.98   14.10
  -1   6   4  222.28   14.00
   1   6  -4  214.98   14.00
   1  -6   4  220.78   14.20
   1  -6   4  220.48   12.80
   1  -6   4  217.98   12.80
  -1  -6  -4  227.48   14.20
   1   6  -4  219.48   13.90
  -1   6  -4  167.18   13.90
  -1  -6   4  171.88   13.50
   1   6   4  186.98   13.30
   1  -6  -4  176.98   13.90
   1   6   4  177.38   14.00
  -1  -6   4  169.08   13.20
  -1  -6   4  169.48   13.70
   1  -6  -4  176.88   13.70
  -1   6  -4  175.78   13.50
   1   6   4  175.18   13.00
   1  -6  -4  163.18   13.90
  -1  -6   4  168.48   14.00
   1   6   4  172.58   13.80
  -1   6  -4  168.38   14.00
   1  -6  -4  163.48   16.10
   2  -6   4  280.37   18.40
   2  -6   4  275.97   17.20
   2   6  -4  286.87   17.90
  -2  -6  -4  278.57   18.70
  -2  -6  -4  268.37   17.40
  -2  -6  -4  277.17   17.40
   2  -6   4  269.87   17.90
  -2  -6  -4  268.07   18.20
  -2   6   4  273.77   17.90
   2   6  -4  265.37   17.80
   2  -6   4  266.07   18.30
   2   6  -4  296.17   18.50
  -2   6   4  271.57   17.00
   2  -6   4  279.77   17.50
   2   6  -4  259.87   18.20
  -2   6   4  282.17   18.50
   2  -6  -4  242.98   18.30
  -2   6  -4  262.27   18.40
  -2  -6   4  257.57   18.30
   2   6   4  247.58   17.70
  -2  -6   4  248.28   17.80
  -2  -6   4  242.78   18.00
   2   6   4  255.57   18.40
  -2   6  -4  242.98   18.30
   2  -6  -4  255.67   17.90
  -2   6  -4  254.87   17.80
   2   6   4  259.97   18.00
   2   6   4  246.68   18.20
   2  -6  -4  241.88   17.00
   2  -6  -4  248.38   18.30
  -2  -6   4  252.57   17.70
   2  -6  -4  256.67   18.20
  -3  -6  -4  376.36   25.50
  -3  -6  -4  397.26   25.50
   3   6  -4  384.96   26.60
   3  -6   4  391.86   26.90
  -3   6   4  397.56   27.00
   3  -6   4  395.36   26.50
   3   6  -4  372.26   26.70
  -3  -6  -4  354.76   27.00
   3  -6   4  373.56   26.50
  -3   6   4  390.26   25.90
   3   6  -4  390.46   27.00
   3  -6   4  376.46   27.00
   3   6  -4  384.66   26.10
  -3  -6  -4  390.86   26.80
  -3   6   4  386.96   26.30
   3  -6   4  374.36   26.70
   3  -6   4  389.06   26.50
   3   6   4  428.06   27.00
   3  -6  -4  408.56   27.10
  -3   6  -4  431.76   26.60
  -3  -6   4  423.36   26.80
   3   6   4  410.56   27.00
  -3  -6   4  391.66   26.80
   3   6   4  428.06   26.90
   3  -6  -4  420.86   26.30
  -3  -6   4  399.96   26.10
   3  -6  -4  415.16   26.90
   3  -6  -4  395.46   27.00
   3  -6  -4  424.96   26.00
   3   6   4  418.76   27.30
  -3  -6   4  422.86   26.80
   4  -6   4  150.38   11.30
  -4   6   4  147.09   10.40
   4  -6   4  128.39   10.70
   4  -6   4  145.29   10.90
  -4  -6  -4  137.09   11.20
   4   6  -4  137.39   11.10
   4   6  -4  144.49    9.70
   4   6  -4  140.09   11.80
  -4   6   4  108.19   15.40
   4  -6   4  140.39   11.50
   4  -6   4  134.59   11.00
   4   6  -4  118.49   13.60
   4  -6   4  152.38   11.40
   4  -6  -4   88.29   16.00
   4  -6  -4  109.69   10.40
  -4   6  -4  119.29   10.80
  -4  -6   4  112.89   11.30
   4  -6  -4  120.49   10.10
   4  -6  -4  118.19   10.00
   4   6   4  106.79   11.30
  -4  -6   4  110.19   10.70
   4   6   4  118.49   11.90
  -4  -6   4  108.49    9.60
   4   6   4  112.99   11.80
  -5  -6  -4   81.89    9.40
   5  -6   4   84.29    9.80
   5  -6   4   68.49   10.30
   5  -6   4   79.89   10.30
   5   6  -4   75.89   10.00
  -5   6   4   63.39    8.90
   5  -6   4   85.19    9.70
   5   6  -4   77.79    7.00
   5  -6   4   82.99   10.90
  -5   6   4   75.09   10.10
   5  -6  -4   60.79   10.10
   5  -6  -4   69.59   10.00
  -5  -6   4   73.59   10.10
  -5  -6   4   79.59    9.40
   5  -6  -4   64.19    7.90
   5  -6  -4   61.59    7.80
   5   6   4   63.09   10.10
  -5  -6   4   69.49    7.20
   5   6   4   69.29    9.20
   6  -6   4  289.97   22.00
  -6   6   4  285.27   21.20
   6  -6   4  296.17   23.20
  -6  -6  -4  287.87   21.50
   6   6  -4  291.27   22.20
   6  -6   4  281.17   21.20
   6  -6   4  292.67   21.60
  -6  -6   4  265.67   21.20
   6   6   4  265.77   21.90
   6   6   4  263.07   23.50
   6  -6  -4  255.87   19.70
   6  -6  -4  275.57   21.80
   6  -6  -4  268.37   21.80
  -6  -6   4  285.57   22.30
   7  -6   4  194.28   18.10
   7  -6   4  176.68   21.20
  -7  -6  -4  171.58   17.40
   7  -6   4  201.18   18.00
   7  -6   4  171.68   17.20
   7   6  -4  172.38   19.90
  -7  -6   4  148.29   16.70
   7   6   4  162.98   21.10
   7   6   4  147.49   17.40
  -7  -6   4  122.79   18.10
   7  -6  -4  125.79   18.30
   7  -6  -4  145.19   17.20
   0   7  -4  171.38   11.20
   0  -7   4  164.58   12.40
   0  -7  -4  153.08   12.70
   0  -7  -4  168.98   12.70
   0   7   4  160.28   12.70
   0  -7   4  166.68   11.00
   0  -7  -4  177.68   12.70
   0   7  -4  176.18   12.50
   0   7   4  167.18   12.80
   0   7  -4  159.68   12.60
   0  -7  -4  175.68   12.50
   0  -7   4  173.48   12.50
   0  -7   4  171.28   12.90
   0   7  -4  176.48   12.70
  -1  -7  -4  404.36   24.40
  -1   7   4  398.76   24.80
  -1  -7  -4  416.06   24.30
   1   7  -4  411.66   24.70
  -1  -7  -4  408.76   25.10
   1   7  -4  400.36   23.70
   1  -7   4  421.96   25.10
   1   7  -4  390.16   24.80
   1  -7   4  389.96   24.50
   1   7  -4  413.66   24.60
   1  -7   4  415.36   24.90
  -1   7   4  408.76   24.70
   1  -7  -4  347.97   24.60
  -1  -7   4  326.87   24.40
  -1  -7   4  344.87   24.70
  -1   7  -4  334.57   24.70
   1  -7  -4  325.17   24.60
  -1  -7   4  327.47   24.20
   1   7   4  354.96   24.80
   1  -7  -4  348.57   24.50
   1   7   4  327.67   24.20
   1  -7  -4  326.07   24.60
  -1  -7   4  332.37   23.60
  -1   7  -4  318.37   24.50
   1   7   4  329.87   23.50
   1   7   4  313.47   24.50
  -1   7  -4  331.07   24.20
  -2   7   4  564.64   38.50
  -2  -7  -4  569.94   37.70
  -2  -7  -4  492.95   38.50
   2   7  -4  565.84   38.00
   2   7  -4  582.64   37.90
  -2   7   4  539.95   38.20
   2  -7   4  554.14   38.20
   2  -7   4  570.34   37.20
  -2  -7  -4  529.85   39.90
   2  -7   4  540.75   37.30
   2   7  -4  591.54   38.60
   2   7  -4  513.85   38.30
  -2  -7  -4  557.94   37.70
   2  -7   4  545.45   38.50
  -2   7  -4  620.44   40.70
   2  -7  -4  581.24   38.60
   2   7   4  684.83   41.20
   2  -7  -4  600.44   38.80
  -2  -7   4  616.14   38.10
   2  -7  -4  596.64   38.60
  -2   7  -4  665.23   38.30
   2   7   4  651.03   38.20
  -2  -7   4  621.64   38.60
   2   7   4  637.74   38.00
  -2  -7   4  631.84   38.00
   2  -7  -4  650.33   38.30
   2   7   4  487.45   38.30
  -2  -7   4  639.44   38.70
  -2   7  -4  607.94   38.70
   3   7  -4  148.59   12.00
  -3   7   4  148.09    9.70
   3  -7   4  138.99   10.50
   3   7  -4  146.79   12.40
   3   7  -4  136.09   11.30
  -3   7   4  150.88   11.80
   3  -7   4  147.59   10.10
   3  -7   4  131.09   11.20
   3   7  -4  143.19   10.50
  -3   7   4  131.09   11.10
   3  -7   4  142.69   11.90
  -3  -7  -4  142.59    9.80
   3  -7   4  129.59   15.30
  -3  -7  -4  145.19    9.70
  -3  -7  -4  137.69   11.60
   3   7   4  123.19   11.20
   3  -7  -4  124.59   10.70
  -3  -7   4  122.49   10.90
   3   7   4  127.19   11.50
  -3  -7   4  122.79   11.50
   3   7   4  117.99   12.60
   3  -7  -4  114.59    9.60
  -3   7  -4  119.99   10.90
  -3  -7   4  116.69   10.50
  -3  -7   4  125.49   11.30
   4  -7   4  277.67   17.80
   4   7  -4  284.87   19.30
  -4  -7  -4  274.07   18.70
   4   7  -4  280.47   19.10
  -4   7   4  277.47   17.30
  -4   7   4  270.67   18.70
   4  -7   4  287.97   19.00
   4  -7   4  284.07   18.50
   4   7  -4  282.37   17.30
   4  -7   4  250.47   18.40
   4  -7   4  286.07   18.60
   4   7   4  218.18   18.90
  -4   7  -4  235.28   18.10
   4  -7  -4  215.48   18.60
   4   7   4  226.38   19.00
   4  -7  -4  218.98   17.50
  -4  -7   4  214.28   19.20
   4  -7  -4  215.38   17.40
  -4  -7   4  187.18   21.80
   4   7   4  220.38   18.60
  -4  -7   4  208.58   17.10
   4  -7  -4  212.08   17.50
   5  -7   4  126.69   13.90
  -5   7   4  118.09   13.60
   5   7  -4  106.89   13.50
   5   7  -4  117.29   10.60
   5  -7   4  132.09   13.50
   5  -7   4  111.79   12.80
  -5   7   4  113.89   11.90
   5  -7   4  120.49   13.90
  -5  -7  -4  121.59   12.90
   5  -7  -4  150.98   11.90
   5  -7  -4  155.28   14.00
  -5  -7   4  154.38   13.70
   5   7   4  148.69   14.80
   5  -7  -4  144.49   13.20
   5   7   4  168.78   14.00
  -5  -7   4  158.18   13.20
   5  -7  -4  161.98   12.30
   6  -7   4  102.09   12.60
   6  -7   4  119.79   15.60
   6   7  -4  100.89   13.70
   6  -7   4   95.89   13.70
   6  -7   4  110.29   13.00
  -6  -7  -4  116.19   13.20
  -6  -7   4   86.69   13.60
   6   7   4   87.19   15.80
   6   7   4   79.09   13.50
  -6  -7   4   88.89   13.50
   6  -7  -4   78.39   13.20
   6  -7  -4   77.49   13.40
   0   8   4  284.07   21.00
   0  -8   4  288.07   20.80
   0   8  -4  304.87   20.80
   0  -8  -4  295.27   21.00
   0  -8   4  305.17   21.30
   0   8   4  304.37   21.10
   0  -8   4  279.37   20.70
   0  -8  -4  319.87   23.40
   0  -8  -4  307.97   20.80
   0   8  -4  311.57   21.10
   1  -8   4  352.36   23.10
  -1   8   4  359.56   23.00
  -1   8   4  353.76   23.00
  -1  -8  -4  377.56   22.40
   1   8  -4  367.06   22.70
  -1  -8  -4  360.26   22.40
   1  -8   4  338.37   22.60
   1  -8   4  340.67   24.10
   1   8  -4  348.07   21.40
   1   8  -4  352.66   22.70
   1   8   4  317.77   21.20
   1  -8  -4  328.97   22.60
   1  -8  -4  291.87   23.20
  -1   8  -4  302.37   22.80
  -1  -8   4  295.37   22.50
   1  -8  -4  321.17   25.90
  -1  -8   4  309.17   21.20
   1   8   4  311.87   21.10
  -1   8  -4  310.27   22.30
   1   8   4  311.97   22.90
  -1   8  -4  296.07   24.20
  -1  -8   4  299.07   22.30
   1  -8  -4  294.17   22.90
  -1  -8   4  309.07   22.90
  -2   8   4  289.27   20.70
  -2  -8  -4  278.17   19.20
   2   8  -4  278.37   20.10
   2  -8   4  293.27   20.30
   2   8  -4  286.57   19.10
   2   8  -4  296.67   19.70
  -2   8   4  267.97   19.90
  -2  -8  -4  295.27   20.40
  -2  -8  -4  301.27   19.20
   2  -8   4  276.97   20.00
   2  -8  -4  284.07   19.80
  -2  -8   4  277.77   21.50
   2   8   4  283.87   19.30
  -2  -8   4  251.07   20.00
   2   8   4  263.07   20.50
   2   8   4  278.07   19.20
  -2  -8   4  276.97   19.00
  -2   8  -4  292.27   19.70
  -2  -8   4  259.47   19.50
  -3   8   4  107.59   11.40
  -3  -8  -4  102.19    9.30
   3  -8   4  102.59   11.10
  -3  -8  -4   96.09   11.10
  -3   8   4   89.09   10.90
   3  -8   4  105.69    8.80
   3  -8   4  105.19   11.40
   3  -8   4  102.19    9.10
   3   8  -4   93.39   10.50
   3   8  -4  113.59   11.50
  -3  -8  -4  105.19    9.10
   3   8  -4  103.59   10.00
   3  -8   4   90.39   12.30
   3  -8  -4  127.89    8.30
  -3  -8   4  132.19   10.40
   3  -8  -4  143.39   10.80
   3  -8  -4  130.29    9.10
   3   8   4  137.29   11.20
   3  -8  -4  135.29   11.70
  -3  -8   4  135.29   10.40
  -3   8  -4  136.79   11.20
   3   8   4  137.99   11.60
   4   8  -4  271.37   19.00
   4   8  -4  236.98   20.70
  -4  -8  -4  275.87   18.20
   4   8  -4  267.07   21.00
  -4  -8  -4  275.07   20.50
  -4   8   4  258.77   20.70
   4  -8   4  262.67   20.70
   4  -8   4  266.67   19.50
   4  -8   4  265.37   19.20
   4  -8   4  273.27   20.40
  -4   8  -4  290.17   20.10
   4   8   4  278.57   21.00
   4  -8  -4  273.97   20.80
  -4  -8   4  281.97   20.00
   4  -8  -4  272.17   19.50
   4  -8  -4  265.27   19.00
   4   8   4  292.47   22.30
   4   8   4  256.27   21.30
   4  -8  -4  257.37   19.10
  -4  -8   4  271.37   19.70
  -4  -8   4  276.57   20.30
   5  -8   4  184.38   17.60
   5   8  -4  180.18   17.80
  -5   8   4  189.88   17.30
   5  -8   4  183.08   17.50
  -5  -8  -4  190.38   17.20
   5  -8   4  174.48   17.10
  -5  -8   4  210.78   17.30
   5  -8  -4  194.28   16.60
   5  -8  -4  189.28   17.60
  -5  -8   4  198.58   17.20
   5   8   4  207.58   18.70
   5   8   4  197.38   17.60
   5  -8  -4  208.68   20.90
  -5   8  -4  207.28   17.00
   6  -8   4   57.39   10.60
   6   8  -4   56.09   10.80
  -6  -8  -4   60.29    9.60
   6  -8   4   63.89    9.80
   6  -8   4   63.89   10.20
  -6  -8   4   55.69   10.30
   6   8   4   86.59   12.40
   6   8   4   71.29   10.10
  -6  -8   4   86.39   14.50
   6  -8  -4   75.69   10.90
   0   9  -4  471.15   35.20
   0   9  -4  490.65   32.70
   0  -9  -4  491.35   33.00
   0   9   4  505.35   33.20
   0  -9   4  471.85   33.00
   0  -9  -4  494.25   32.80
   0  -9  -4  468.65   33.70
   0  -9   4  510.35   33.40
  -1  -9  -4  266.47   18.30
  -1  -9  -4  242.38   18.40
   1   9  -4  259.37   18.60
   1   9  -4  228.48   16.70
  -1   9   4  253.57   18.90
   1  -9   4  225.88   18.50
   1  -9   4  248.98   19.00
  -1  -9  -4  260.07   18.90
   1   9  -4  252.57   18.70
   1  -9  -4  217.38   20.30
   1  -9  -4  271.57   18.80
  -1  -9   4  272.67   19.20
  -1   9  -4  257.87   19.00
  -1   9  -4  268.87   18.40
   1   9   4  270.57   19.20
  -2   9   4  114.89   12.20
   2   9  -4  128.39   12.50
  -2  -9  -4  122.49   12.20
   2   9  -4  107.99   12.80
   2  -9   4  125.09   12.50
   2  -9   4  126.99   12.70
  -2  -9  -4  107.49   11.30
   2   9  -4  112.99   10.40
  -2  -9  -4  127.79   11.00
  -2  -9   4  144.29   12.00
   2  -9  -4  145.09   12.50
   2   9   4  143.99   12.60
   2   9   4  156.68   11.10
   2  -9  -4  151.28   12.20
  -2   9  -4  156.88   11.90
  -2  -9   4  146.99   10.40
  -3  -9  -4   16.00    4.10
   3   9  -4   20.10    5.20
  -3  -9  -4   16.70    4.60
  -3   9   4   17.50    6.00
   3  -9   4   14.30    5.50
   3   9  -4   14.40    5.50
   3   9  -4   16.10    4.70
  -3  -9  -4    9.70    5.10
   3  -9   4   14.20    5.50
   3  -9  -4   18.70    5.40
   3  -9  -4   30.90    5.60
  -3  -9   4   21.00    5.50
  -3  -9   4   29.90    6.30
   4   9  -4  198.28   16.10
  -4  -9  -4  212.78   18.00
   4  -9   4  194.58   17.60
   4  -9   4  199.78   18.10
  -4   9   4  203.78   18.20
   4   9  -4  202.18   18.40
  -4   9  -4  223.38   17.60
   4  -9  -4  213.48   18.20
  -4  -9   4  224.78   17.90
   4   9   4  218.48   20.70
   4   9   4  212.58   18.20
  -4  -9   4  221.68   17.10
  -5  -9  -4   54.59    8.70
  -5   9   4   52.79    9.00
   5  -9   4   57.29    9.30
   5  -9   4   51.69    9.00
   5   9  -4   70.19   10.20
  -5  -9   4   42.50    8.40
   5  -9  -4   42.60    7.80
   5   9   4   48.50   10.00
   5   9   4   40.10    8.50
   5  -9  -4   43.30    9.20
  -5   9  -4   41.60    8.30
  -5  -9   4   42.70    8.40
   0 -10  -4  209.68   17.50
   0  10  -4  226.88   17.80
   0  10  -4  222.78   17.50
   0  10   4  224.08   17.80
   0 -10  -4  229.28   17.40
   0 -10   4  229.38   18.10
  -1 -10  -4  401.96   28.00
   1 -10   4  425.86   28.30
  -1 -10  -4  413.76   27.40
   1  10  -4  389.16   27.80
  -1  10   4  399.96   28.10
   1  10  -4  388.56   27.70
   1 -10  -4  380.66   27.80
  -1  10  -4  380.96   27.60
   1  10   4  395.46   28.10
   1 -10  -4  396.46   27.90
  -1 -10   4  375.96   28.20
  -2 -10  -4  108.19   11.00
  -2 -10  -4  102.49   12.20
  -2  10   4  101.29   12.60
   2 -10   4  108.39   12.70
   2  10  -4  107.29   12.30
  -2 -10  -4  105.19   11.90
   2  10  -4  102.39   11.70
   2 -10   4  125.29   12.60
   2  10   4  122.29   10.00
   2 -10  -4  125.39   12.90
   2  10   4  125.19   13.00
   2 -10  -4  119.19   12.10
  -2 -10   4  133.49   13.00
  -2  10  -4  122.99   11.80
   3 -10   4  149.59   14.70
  -3  10   4  148.49   15.00
  -3 -10  -4  139.39   12.30
  -3 -10  -4  144.09   14.40
   3 -10   4  148.49   14.80
   3  10  -4  145.89   13.30
   3  10  -4  148.09   14.90
  -3  10  -4  132.39   14.00
   3 -10  -4  132.99   14.60
  -3 -10   4  141.09   14.40
   3  10   4  139.59   13.50
   3 -10  -4  132.19   13.90
   3  10   4  141.39   14.80
  -3 -10   4  132.79   12.40
   4 -10   4   48.30    8.60
   4 -10   4   53.19    8.70
  -4 -10  -4   47.80    8.50
  -4  10   4   54.19    8.70
   4  10  -4   51.49    9.20
   4  10   4   32.80    8.20
   4 -10  -4   37.00    7.70
  -4 -10   4   41.40    7.80
   4  10   4   44.60    8.80
  -4  10  -4   47.70    8.20
   4 -10  -4   28.70    8.20
  -4 -10   4   36.80    8.10
   0 -11  -4   92.59   11.90
   0 -11   4   83.79   12.70
   0 -11   4   88.49   12.80
   0  11  -4  111.39   12.20
   0 -11  -4  103.79   12.30
   0  11   4   99.39   13.10
   1 -11   4  104.89   13.50
  -1 -11  -4  108.29   12.10
  -1  11   4  105.39   12.80
   1 -11   4  108.89   13.10
   1  11  -4  113.39   12.70
  -1 -11  -4   95.89   11.60
   1 -11  -4   76.99   12.30
   1 -11  -4   83.89   12.10
  -1  11  -4   78.19   11.80
   1  11   4   72.79   12.40
  -1 -11   4   89.99   13.10
  -2 -11  -4   72.19   11.20
   2  11  -4   71.19   12.30
  -2  11   4   77.19   12.00
   2 -11   4   68.49   11.90
  -2 -11  -4   54.09    9.50
   2 -11   4   74.59   12.30
  -2  11  -4   52.49    8.30
   2 -11  -4   62.29    8.80
   2 -11  -4   58.19    9.40
  -2 -11   4   54.19    8.60
   2  11   4   54.09    9.30
  -3  11   4   46.50    8.80
   3  11  -4   42.40    8.80
   3 -11   4   43.90    8.70
  -3 -11  -4   57.39    9.30
   3 -11   4   45.00    9.00
   3 -11  -4   30.70    8.40
   3  11   4   32.00    8.30
   3 -11  -4   39.80    8.10
  -3 -11   4   27.40    8.10
  -3  11  -4   37.40    8.10
   0  12   4   12.60    7.60
   0 -12  -4   -2.30    7.20
   0 -12   4   -6.10    7.10
   0 -12  -4    1.10    6.50
   0 -12   4    1.40    7.30
   0  12  -4    5.70    7.20
   1 -12   4  195.88   18.40
  -1  12   4  180.68   17.80
  -1 -12  -4  169.68   17.00
   1 -12   4  171.18   18.30
  -1 -12  -4  172.08   17.10
   1  12  -4  173.88   17.00
  -1 -12   4  156.38   17.40
   1  12   4  173.38   17.60
   1 -12  -4  168.78   17.60
  -1  12  -4  160.58   16.90
  -1 -12   4  158.48   17.90
   1 -12  -4  159.28   17.30
   2  12  -4   45.70    9.50
   2 -12   4   50.59   10.50
   2 -12   4   64.79   10.50
  -2  12   4   43.80    9.40
  -2 -12  -4   54.99    9.90
  -2 -12  -4   37.30    8.50
  -2 -12   4   37.30    9.30
   2 -12  -4   43.10    9.60
   2  12   4   47.50   10.10
   2 -12  -4   45.70    9.20
  -2  12  -4   45.60    9.10
  -2 -12   4   34.80    8.90
   0   0   5    1.10    0.80
   0   0  -5    1.30    0.60
   0   0  -5    1.20    0.40
   0   0   5    1.80    0.60
   0   0  -5    0.70    0.90
   0   0   5    1.10    0.70
  -1   0   5 8933.21  586.84
   1   0   5 9561.94  586.14
   1   0   5 9999.00  587.84
   1   0   5 9277.97  586.94
   1   0  -5 8973.50  586.14
  -1   0   5 9345.87  585.64
  -1   0  -5 9422.96  587.54
   1   0  -5 9126.69  586.64
   1   0  -5 9637.24  587.54
  -1   0   5 9311.57  585.54
  -1   0   5 9435.36  587.54
  -1   0  -5 9368.56  586.04
  -1   0  -5 9132.79  586.24
   1   0   5 9250.17  586.24
  -1   0  -5 9332.77  586.94
   2   0  -5   62.79    5.10
  -2   0  -5   59.59    4.80
   2   0   5   59.49    5.30
  -2   0   5   56.09    5.00
   2   0  -5   64.39    4.70
   2   0  -5   61.69    4.80
   2   0   5   63.19    4.30
  -2   0   5   62.19    4.70
   2   0   5   61.89    4.60
   2   0   5   59.09    4.70
   2   0  -5   57.99    4.90
  -2   0  -5   60.69    4.60
  -2   0  -5   58.09    4.30
  -2   0   5   59.59    4.00
   3   0   5   86.09    7.50
  -3   0  -5   86.49    6.90
   3   0  -5   91.89    7.30
   3   0  -5   85.69    6.70
  -3   0   5   86.59    7.40
   3   0   5   84.29    6.00
   3   0   5   91.89    7.30
   3   0  -5   84.79    7.00
   3   0   5   83.99    6.70
   3   0  -5   88.69    6.90
   3   0   5   89.89    6.70
  -3   0  -5   85.19    6.70
   3   0  -5   85.19    5.80
  -3   0   5   88.29    5.80
   4   0   5  143.19    9.60
   4   0   5  142.29   10.40
   4   0  -5  135.09   11.10
  -4   0  -5  140.09   10.40
  -4   0  -5  129.19   10.30
   4   0  -5  133.99   10.50
  -4   0   5  129.39   11.10
  -4   0   5  141.39   10.10
   4   0  -5  143.39   10.80
   4   0   5  143.69   11.40
   4   0   5  138.09    9.40
   4   0  -5  144.89   10.20
   4   0  -5  140.09    9.30
   4   0   5  137.09   10.30
   5   0  -5  349.07   23.20
   5   0   5  342.37   24.20
   5   0   5  351.46   23.10
  -5   0   5  363.96   25.20
   5   0  -5  363.86   25.20
   5   0   5  370.16   24.30
  -5   0  -5  372.96   24.20
   5   0   5  361.56   23.30
   5   0  -5  362.26   24.60
  -5   0   5  370.76   23.20
  -5   0  -5  340.37   24.30
  -5   0   5  356.36   23.90
   5   0   5  361.66   25.30
   5   0   5  339.57   25.00
   5   0  -5  365.06   24.00
  -6   0   5  300.67   19.50
   6   0   5  288.17   22.30
  -6   0   5  278.97   20.30
   6   0  -5  301.97   21.50
   6   0   5  304.47   21.10
   6   0  -5  297.57   20.40
  -6   0  -5  314.67   21.90
   6   0   5  288.17   19.40
   6   0   5  264.27   20.80
   6   0   5  281.87   19.20
  -6   0   5  286.07   22.00
  -7   0  -5  135.69   12.60
   7   0  -5  125.79   13.50
  -7   0   5  119.89   14.30
   7   0  -5  121.79   12.00
   7   0   5  125.19   16.00
   7   0   5  123.29   13.30
  -8   0   5  349.27   33.00
  -8   0  -5  366.76   28.40
   8   0   5  422.56   35.80
   8   0   5  380.36   28.90
   0   1   5 2536.55  161.88
   0   1  -5 2527.65  162.08
   0  -1  -5 2567.84  161.88
   0  -1  -5 2609.94  162.08
   0  -1  -5 2586.74  161.88
   0  -1   5 2491.35  161.88
   0   1   5 2616.14  161.88
   0  -1   5 2647.14  161.78
   0  -1   5 2501.35  162.08
   0   1   5 2582.04  161.88
   0   1   5 2607.54  162.08
   0  -1  -5 2559.84  161.88
   0  -1   5 2673.93  161.98
   0  -1   5 2611.54  161.98
   1  -1   5 1431.26   90.29
  -1   1   5 1445.36   89.99
  -1  -1  -5 1414.16   90.39
   1   1  -5 1480.55   90.39
   1  -1   5 1444.46   90.29
  -1   1   5 1444.86   90.39
  -1   1   5 1344.27   90.29
   1  -1   5 1413.06   90.59
  -1   1   5 1469.85   90.39
  -1  -1  -5 1414.16   90.09
   1   1  -5 1443.56   90.29
   1  -1   5 1411.56   89.99
   1   1  -5 1432.86   90.19
   1   1  -5 1465.25   90.49
   1  -1   5 1431.86   89.99
  -1  -1  -5 1454.15   90.59
  -1  -1  -5 1417.56   90.29
  -1   1  -5 1474.65   90.59
  -1  -1   5 1541.15   90.59
  -1  -1   5 1423.16   90.19
  -1   1  -5 1420.46   90.39
  -1  -1   5 1461.05   90.19
   1  -1  -5 1365.66   90.29
   1   1   5 1362.66   90.39
   1   1   5 1466.35   90.29
   1  -1  -5 1434.66   90.39
   1   1   5 1425.06   90.09
   1   1   5 1475.85   90.59
  -1  -1   5 1383.26   90.29
   1  -1  -5 1457.25   89.99
   2  -1   5 2794.32  169.68
  -2  -1  -5 2709.83  169.08
  -2  -1  -5 2722.23  169.58
  -2   1   5 2699.93  169.58
   2   1  -5 2678.13  169.58
   2   1  -5 2712.93  169.48
  -2   1   5 2741.83  169.68
   2  -1   5 2782.82  169.38
   2  -1   5 2717.03  169.38
   2  -1   5 2691.13  169.38
   2   1  -5 2753.12  169.28
  -2   1   5 2738.43  169.78
   2   1  -5 2808.72  169.78
   2  -1   5 2758.02  169.88
  -2  -1  -5 2706.23  169.48
   2  -1   5 2692.13  169.58
   2  -1  -5 2778.02  169.78
   2   1   5 2593.14  169.58
   2   1   5 2697.63  169.08
  -2  -1   5 2637.24  169.48
  -2  -1   5 2674.53  169.18
  -2   1  -5 2643.34  169.38
   2   1   5 2767.72  169.78
   2  -1  -5 2480.85  169.48
   2   1   5 2687.63  169.88
   2   1   5 2599.74  169.48
  -2  -1   5 2772.62  169.88
  -2  -1   5 2732.03  169.58
   2  -1  -5 2642.04  169.58
  -2   1  -5 2509.75  169.58
   3   1  -5  476.25   32.50
   3  -1   5  462.25   32.30
  -3  -1  -5  456.05   32.10
   3   1  -5  470.45   31.90
  -3  -1  -5  462.45   32.10
  -3   1   5  487.05   32.10
   3  -1   5  460.05   32.50
   3  -1   5  466.35   31.70
   3   1  -5  488.65   32.30
  -3   1   5  455.95   32.40
   3  -1   5  471.05   32.00
   3  -1   5  449.95   32.00
   3   1  -5  458.55   31.60
  -3  -1   5  541.05   32.00
   3   1   5  511.65   32.50
   3   1   5  527.05   31.40
   3   1   5  511.95   32.10
   3  -1  -5  525.95   32.10
  -3  -1   5  509.85   32.60
   3  -1  -5  527.05   31.40
  -3  -1   5  428.66   32.10
   3   1   5  526.55   32.80
   3  -1  -5  527.15   32.30
  -3   1  -5  524.35   31.90
   3  -1  -5  552.64   32.50
  -3   1  -5  504.95   32.10
   3  -1  -5  537.65   32.30
   3  -1  -5  545.85   31.40
   3   1   5  524.45   31.40
   3   1   5  531.95   32.20
   4  -1   5 1128.39   73.99
   4  -1   5 1205.68   74.29
   4  -1   5 1166.48   73.49
   4   1  -5 1201.78   73.89
  -4   1   5 1202.38   74.09
   4   1  -5 1173.28   73.29
  -4   1   5 1169.68   73.49
   4   1  -5 1164.48   72.99
   4  -1   5 1151.88   73.19
   4  -1   5 1185.98   73.09
   4  -1   5 1174.58   73.59
   4  -1   5 1132.29   73.49
   4   1  -5 1160.08   74.09
  -4  -1  -5 1133.79   73.69
  -4  -1  -5 1144.99   73.59
  -4  -1   5 1110.19   74.09
   4   1   5 1199.48   72.69
   4  -1  -5 1163.28   73.49
  -4  -1   5 1155.08   72.99
  -4  -1   5 1099.69   73.69
   4   1   5 1103.09   73.99
   4   1   5 1113.99   73.59
   4   1   5 1157.98   73.59
   4  -1  -5 1118.99   73.99
  -4  -1   5 1179.28   73.29
   4  -1  -5 1087.49   73.69
   4  -1  -5 1198.28   73.79
   4  -1  -5 1180.58   72.79
  -4   1  -5 1160.88   73.49
   4   1   5 1189.78   72.69
   4   1   5 1120.59   74.19
   5  -1   5   41.90    8.20
  -5  -1  -5   39.10    6.30
   5   1  -5   39.10    5.30
   5  -1   5   43.30    6.00
   5  -1   5   42.60    5.00
   5   1  -5   38.50    6.60
  -5   1   5   37.40    8.70
  -5   1   5   42.80    5.60
   5  -1   5   40.80    4.60
   5  -1   5   43.20    6.10
   5  -1   5   38.80    5.90
  -5  -1  -5   42.60    6.10
   5  -1  -5   34.60    5.30
   5   1   5   20.90    5.10
   5   1   5   30.20    3.20
   5   1   5   23.60    4.40
   5  -1  -5   32.50    4.60
   5  -1  -5   31.00    3.70
  -5  -1   5   32.20    5.30
  -5   1  -5   35.40    5.70
   5   1   5   26.10    3.00
  -5  -1   5   28.30    4.30
   5   1   5   26.60    4.50
  -5  -1   5   33.00    5.90
   5  -1  -5   25.00    5.70
  -6   1   5  261.67   19.40
   6  -1   5  283.17   18.60
   6   1  -5  276.87   20.30
   6  -1   5  249.97   19.60
   6   1  -5  278.27   18.50
   6   1  -5  278.07   18.90
  -6   1   5  262.17   20.50
  -6  -1  -5  294.47   19.70
   6  -1   5  271.37   19.60
   6  -1   5  281.27   18.70
   6  -1   5  274.87   21.40
   6  -1  -5  271.77   20.30
   6  -1  -5  264.97   18.10
   6   1   5  276.87   19.90
   6  -1  -5  280.97   19.60
   6   1   5  263.07   19.90
   6   1   5  251.87   21.30
  -6  -1   5  277.27   18.50
   6  -1  -5  262.27   18.20
  -6  -1   5  262.07   20.90
   7  -1   5  292.67   23.50
   7  -1   5  279.87   19.20
  -7   1   5  282.67   22.00
  -7  -1  -5  285.67   20.50
   7  -1   5  298.67   21.00
   7   1  -5  287.77   21.60
   7   1  -5  282.47   19.60
  -7  -1   5  247.08   21.70
   7  -1  -5  267.17   20.40
   7   1   5  252.17   21.00
  -7  -1   5  257.77   19.10
   7  -1  -5  254.77   21.20
  -7   1  -5  255.47   20.50
   7   1   5  241.48   22.90
  -8   1   5   92.29   12.80
   8  -1   5   76.59   11.10
   8   1   5  115.39   15.50
   0  -2  -5 1256.37   75.89
   0   2  -5 1120.29   75.89
   0  -2   5 1229.28   75.59
   0   2   5 1283.77   75.89
   0   2   5 1180.28   75.89
   0   2  -5 1161.08   75.89
   0   2  -5 1219.38   75.89
   0  -2  -5 1199.78   75.89
   0   2   5 1200.78   75.79
   0  -2   5 1155.58   75.89
   0  -2  -5 1091.49   75.89
   0  -2   5 1212.08   75.89
   0   2   5 1251.57   75.79
   0  -2   5 1246.48   75.89
   0   2  -5 1231.28   75.59
   0  -2  -5 1213.18   75.89
  -1  -2  -5 1460.65   91.09
  -1  -2  -5 1397.06   91.59
  -1  -2  -5 1394.06   91.39
   1  -2   5 1470.55   91.39
  -1   2   5 1337.87   91.39
   1  -2   5 1388.26   91.39
   1  -2   5 1390.86   91.49
   1   2  -5 1451.55   91.39
  -1   2   5 1448.46   91.19
  -1   2   5 1401.66   91.49
   1   2  -5 1299.97   91.49
   1  -2   5 1529.95   91.59
   1  -2   5 1449.35   91.09
   1   2  -5 1380.86   91.39
   1   2  -5 1418.36   91.49
  -1  -2  -5 1378.76   91.39
   1  -2  -5 1459.95   91.39
  -1   2  -5 1442.86   91.49
   1  -2  -5 1466.45   91.39
  -1  -2   5 1524.05   91.29
   1   2   5 1534.65   91.49
  -1  -2   5 1454.05   91.39
   1  -2  -5 1529.85   91.19
   1   2   5 1541.45   91.69
   1  -2  -5 1449.46   91.49
   1   2   5 1507.95   91.49
  -1   2  -5 1463.95   91.59
  -1  -2   5 1459.05   91.49
  -1  -2   5 1527.25   91.39
   1   2   5 1508.05   91.19
  -1   2  -5 1508.85   91.09
   2  -2   5  177.08   13.30
   2  -2   5  177.78   13.60
  -2   2   5  187.88   12.70
   2  -2   5  174.08   13.00
  -2  -2  -5  176.38   13.30
   2   2  -5  173.88   13.00
  -2   2   5  189.68   13.40
   2  -2   5  175.98   13.00
  -2  -2  -5  185.78   13.30
   2  -2   5  176.48   13.10
   2   2  -5  173.78   13.10
  -2   2   5  179.68   13.40
   2   2  -5  170.88   13.30
   2  -2  -5  225.38   12.70
   2   2   5  225.78   13.50
  -2   2  -5  215.78   13.40
  -2  -2   5  219.98   13.70
  -2  -2   5  225.98   13.40
   2  -2  -5  220.58   13.40
   2  -2  -5  227.28   13.50
   2   2   5  223.58   13.70
  -2  -2   5  223.18   13.10
  -2  -2   5  215.78   13.20
   2   2   5  227.48   13.80
  -3   2   5  465.45   33.50
  -3   2   5  471.35   33.30
   3   2  -5  467.85   33.40
   3  -2   5  468.55   33.00
   3  -2   5  478.75   33.20
   3   2  -5  480.35   33.00
  -3  -2  -5  457.85   33.30
   3  -2   5  480.55   33.50
   3  -2   5  434.66   33.40
  -3  -2  -5  468.85   33.30
  -3   2   5  461.75   33.40
   3  -2   5  488.35   33.70
   3   2  -5  485.85   33.60
   3   2  -5  464.35   32.90
   3   2   5  582.74   33.50
  -3   2  -5  560.34   33.30
   3  -2  -5  558.34   32.60
   3  -2  -5  572.94   33.60
   3   2   5  549.45   33.50
  -3  -2   5  542.95   33.80
   3  -2  -5  562.54   32.60
   3   2   5  563.64   33.80
  -3   2  -5  571.34   33.40
  -3  -2   5  561.04   33.10
  -3  -2   5  562.44   33.50
   3   2   5  571.54   34.00
  -3  -2   5  554.34   33.00
   3  -2  -5  556.74   33.50
  -4  -2  -5  296.07   19.30
   4  -2   5  294.97   18.90
   4  -2   5  313.17   20.20
   4  -2   5  319.27   19.30
  -4   2   5  300.37   19.70
   4   2  -5  297.07   18.70
  -4   2   5  299.27   19.20
   4  -2   5  297.77   19.10
   4   2  -5  298.47   19.60
   4  -2   5  292.67   19.80
   4   2  -5  295.67   20.00
   4  -2   5  293.07   19.10
   4  -2   5  290.27   19.10
   4   2  -5  295.77   18.80
  -4  -2  -5  291.57   19.50
   4  -2  -5  241.98   22.30
   4   2   5  273.77   20.10
   4  -2  -5  274.27   19.50
  -4  -2   5  260.07   19.30
   4  -2  -5  264.37   19.40
   4   2   5  264.57   19.80
  -4   2  -5  269.27   19.20
  -4  -2   5  271.67   18.70
   4  -2  -5  279.57   19.30
   4  -2  -5  261.67   18.20
   4   2   5  267.97   19.40
  -4  -2   5  278.97   18.80
   4  -2  -5  267.47   18.30
  -4  -2   5  275.67   19.90
   5  -2   5  595.54   41.70
  -5   2   5  592.24   42.40
  -5   2   5  634.24   41.80
   5  -2   5  636.54   41.90
  -5  -2  -5  606.34   42.20
   5   2  -5  618.64   41.30
   5  -2   5  602.54   46.00
   5  -2   5  610.44   42.60
   5  -2   5  640.64   41.60
   5   2  -5  614.64   41.30
  -5  -2  -5  636.54   41.90
   5   2  -5  632.44   42.30
   5  -2   5  636.54   41.40
   5  -2   5  604.64   41.90
   5  -2  -5  670.53   40.90
  -5  -2   5  695.43   42.90
   5   2   5  660.73   42.10
   5  -2  -5  664.43   40.90
   5  -2  -5  654.03   42.70
  -5   2  -5  682.03   42.00
   5  -2  -5  658.43   42.00
  -5  -2   5  681.83   41.40
  -5  -2   5  669.43   41.30
   5  -2  -5  695.33   42.40
   5   2   5  682.93   43.10
   6   2  -5  121.29   13.50
   6  -2   5  127.09   11.90
  -6  -2  -5  129.59   12.60
   6  -2   5  138.19   13.00
   6  -2   5  133.59   14.50
   6  -2   5  126.89   12.60
  -6   2   5  129.49   13.60
   6   2  -5  132.99   11.50
   6   2  -5  125.19   11.40
   6   2   5  170.38   13.40
   6  -2  -5  168.78   10.80
   6  -2  -5  164.58   13.60
  -6  -2   5  166.78   11.60
  -6  -2   5  160.98   12.00
  -6   2  -5  184.98   14.60
   6  -2  -5  174.38   14.70
   6   2   5  157.48   14.90
   6  -2  -5  160.98   10.70
  -6  -2   5  163.88   14.40
   7   2  -5   52.09    8.40
  -7   2   5   68.59   12.20
   7  -2   5   69.29    9.70
   7   2  -5   57.39    8.40
   7  -2   5   58.29   10.30
  -7  -2  -5   75.59   10.60
   7  -2   5   69.49   10.80
  -7  -2   5   70.39    8.70
  -7  -2   5   52.09    8.90
   7  -2  -5   60.79   11.00
   7   2   5   66.29   11.60
   7  -2  -5   60.49    8.10
   7   2   5   66.99   11.10
   0   3   5 2108.29  128.49
   0  -3  -5 2109.99  128.59
   0   3  -5 1954.30  128.69
   0  -3   5 2075.49  128.59
   0  -3  -5 1896.71  128.59
   0  -3   5 2056.29  128.39
   0   3  -5 2098.59  128.39
   0   3  -5 2024.60  128.49
   0   3   5 2080.29  128.59
   0   3   5 1994.80  128.49
   0   3   5 1993.50  128.69
   0   3  -5 2004.90  128.59
   0  -3  -5 2108.19  128.49
   0  -3   5 2065.29  128.69
   0  -3  -5 2071.39  128.59
   1  -3  -5    9.90    1.70
  -1   3  -5    8.60    1.80
   1  -3  -5    8.60    1.80
  -1  -3   5    9.70    1.60
   1   3   5    8.90    1.30
  -1  -3   5   11.30    1.80
  -1  -3   5   13.00    2.00
  -1  -3   5    7.60    1.50
   1   3   5    7.40    1.80
   1   3   5    8.60    1.80
   1  -3  -5    9.20    1.40
   1  -3  -5    8.60    1.50
  -1   3  -5    7.80    1.30
   1   3   5    7.80    1.80
  -1   3  -5    8.00    1.90
  -1   3  -5    8.80    1.90
   2  -3   5 2336.77  135.69
  -2  -3  -5 2301.37  135.49
  -2   3   5 2357.86  135.49
  -2   3   5 2275.97  135.09
   2   3  -5 2354.06  135.39
  -2  -3  -5 2277.77  135.59
  -2   3   5 2381.46  135.69
   2   3  -5 2225.58  135.49
   2   3  -5 2269.67  135.39
  -2  -3  -5 2387.06  134.79
  -2   3   5 2340.87  135.59
   2  -3   5 2335.07  135.49
   2  -3   5 2253.27  135.39
   2   3  -5 2293.37  135.59
   2  -3   5 2252.77  135.19
   2  -3   5 2277.87  135.39
  -2  -3  -5 2284.07  134.79
   2  -3   5 2308.77  135.69
  -2  -3   5 1892.71  135.29
   2   3   5 1904.51  135.39
  -2  -3   5 1883.91  135.49
   2   3   5 1872.71  135.39
   2  -3  -5 1856.71  135.19
   2  -3  -5 1920.21  135.49
   2   3   5 1904.41  135.59
  -2   3  -5 1831.02  135.09
   2  -3  -5 1785.32  135.39
  -2  -3   5 1830.52  135.29
  -3   3   5  663.03   41.70
   3  -3   5  667.53   42.00
   3  -3   5  686.33   41.80
  -3  -3  -5  626.04   41.70
   3   3  -5  676.23   41.30
  -3  -3  -5  657.63   41.70
   3  -3   5  672.23   41.60
   3  -3   5  687.63   41.60
  -3   3   5  646.74   41.70
  -3   3   5  672.73   41.80
   3   3  -5  654.03   41.80
   3   3  -5  694.33   42.00
   3  -3   5  681.03   41.40
   3  -3   5  683.53   41.90
   3  -3   5  669.83   41.50
   3   3  -5  588.84   41.70
   3  -3  -5  655.13   41.70
   3   3   5  652.63   41.80
  -3  -3   5  637.34   41.70
  -3  -3   5  620.74   41.30
   3  -3  -5  620.54   41.70
   3  -3  -5  612.74   40.90
  -3  -3   5  661.03   42.10
   3   3   5  586.34   41.80
   3   3   5  628.04   42.10
  -3  -3   5  633.44   41.40
  -3   3  -5  619.84   41.60
   3  -3  -5  589.14   41.60
   3   3   5  626.44   41.70
   4   3  -5  591.54   39.50
   4   3  -5  570.04   38.50
   4  -3   5  591.34   39.20
   4  -3   5  597.04   39.50
   4  -3   5  609.14   39.30
  -4  -3  -5  550.84   39.10
  -4  -3  -5  604.14   39.00
  -4   3   5  581.04   39.20
   4   3  -5  597.24   39.30
   4  -3   5  569.94   38.80
   4  -3   5  528.65   41.40
   4  -3   5  581.74   38.70
   4  -3   5  589.64   38.90
  -4   3   5  563.14   38.90
   4  -3   5  583.14   38.70
   4   3  -5  569.94   38.40
  -4  -3   5  618.04   39.20
   4  -3  -5  614.94   38.10
   4   3   5  633.24   39.80
  -4  -3   5  616.44   38.60
  -4  -3   5  616.74   39.50
   4  -3  -5  635.54   39.40
   4   3   5  637.74   39.30
   4  -3  -5  653.63   39.30
   4  -3  -5  616.74   39.10
   4   3   5  604.94   39.50
  -4  -3   5  614.84   38.40
   4   3   5  600.44   39.10
   4  -3  -5  623.94   39.10
   4  -3  -5  619.54   38.10
   5  -3   5  280.87   21.70
   5  -3   5  273.17   20.30
   5  -3   5  284.87   20.20
   5  -3   5  275.77   21.30
  -5   3   5  298.87   20.70
   5  -3   5  298.47   20.80
   5   3  -5  309.17   21.80
  -5  -3  -5  287.57   20.70
   5   3  -5  281.37   20.00
   5  -3   5  297.77   20.50
   5   3  -5  288.97   19.70
  -5   3   5  291.47   21.20
   5  -3   5  288.57   20.50
   5  -3   5  268.87   20.50
   5   3   5  302.67   21.00
   5  -3  -5  295.57   21.30
   5   3   5  302.07   20.90
  -5  -3   5  300.27   21.60
  -5  -3   5  315.97   19.90
   5  -3  -5  320.87   21.00
   5  -3  -5  285.87   21.80
   5   3   5  310.17   22.00
   5  -3  -5  310.07   19.40
  -5  -3   5  312.27   20.10
   5  -3  -5  311.77   19.40
   6  -3   5  551.74   34.10
   6  -3   5  512.25   33.60
   6   3  -5  560.64   34.80
   6   3  -5  531.45   33.50
   6   3  -5  543.55   32.90
  -6   3   5  538.25   34.70
   6  -3   5  559.64   35.60
  -6  -3  -5  554.14   34.10
   6  -3   5  533.95   33.80
   6  -3   5  510.55   34.00
   6  -3   5  556.94   34.50
   6   3   5  476.35   34.30
  -6  -3   5  454.85   34.90
   6  -3  -5  463.75   34.40
  -6  -3   5  463.85   33.20
   6  -3  -5  455.35   32.50
   6  -3  -5  460.45   34.80
   6  -3  -5  445.06   32.40
  -6  -3   5  465.55   33.00
   6   3   5  470.65   35.30
   7  -3   5   70.39   11.30
   7  -3   5   64.09    9.10
  -7  -3  -5   67.99    8.80
  -7   3   5   70.39   12.20
   7   3  -5   57.59    8.90
   7  -3   5   67.99    9.70
   7  -3   5   76.09   11.30
  -7  -3   5   52.19    8.80
   7   3   5   73.89   11.90
   7  -3  -5   79.69   11.40
   7   3   5   60.29   10.30
   7  -3  -5   84.39   12.20
  -7  -3   5   71.19   10.00
   0  -4   5  220.28   15.20
   0  -4   5  231.98   15.40
   0   4  -5  226.58   15.30
   0   4   5  238.78   14.90
   0  -4  -5  237.98   15.50
   0  -4  -5  237.98   15.20
   0  -4   5  220.38   15.20
   0   4  -5  221.78   15.00
   0   4   5  188.28   16.20
   0  -4  -5  227.88   15.00
   0  -4  -5  241.88   15.20
   0   4  -5  225.78   15.00
   0  -4   5  225.38   15.00
   0   4   5  236.98   15.40
   0   4   5  235.88   15.20
   1  -4   5  939.41   56.09
   1   4  -5  939.61   55.99
  -1   4   5  952.90   55.69
  -1   4   5  936.71   56.19
  -1  -4  -5  917.61   55.79
  -1  -4  -5  889.71   56.09
  -1  -4  -5  912.71   56.29
   1  -4   5  948.21   55.99
   1   4  -5  939.81   56.19
   1  -4   5  918.11   56.29
  -1   4   5  887.71   56.19
   1   4  -5  946.11   56.09
  -1  -4  -5  936.11   55.79
   1   4  -5  934.71   56.09
   1  -4   5  946.41   55.89
  -1   4   5  926.11   55.99
  -1   4  -5  778.52   56.09
   1  -4  -5  847.62   55.89
   1   4   5  870.31   55.79
  -1   4  -5  843.72   56.19
  -1  -4   5  842.32   55.99
  -1  -4   5  831.22   55.89
   1   4   5  865.61   55.99
   1   4   5  792.92   56.09
  -1   4  -5  832.92   55.79
  -1  -4   5  854.61   56.19
  -1  -4   5  817.02   55.99
   1  -4  -5  854.41   56.19
   1  -4  -5  814.12   56.09
   1  -4  -5  826.32   55.69
  -1   4  -5  844.22   55.89
   1   4   5  828.82   56.09
  -2   4   5  475.45   30.00
   2  -4   5  479.15   30.30
   2  -4   5  457.65   30.10
   2  -4   5  481.95   30.40
  -2   4   5  473.35   30.10
  -2  -4  -5  461.95   30.50
  -2   4   5  473.05   30.50
   2   4  -5  464.65   30.40
   2   4  -5  478.75   30.40
   2  -4   5  459.05   30.30
   2  -4   5  475.65   30.50
  -2  -4  -5  464.55   29.70
  -2  -4  -5  490.45   29.70
  -2   4   5  463.45   30.50
   2   4  -5  473.35   30.30
   2  -4   5  487.15   30.10
   2   4  -5  473.75   30.10
  -2  -4  -5  497.95   30.50
  -2  -4   5  411.26   30.40
   2  -4  -5  470.15   30.00
  -2  -4   5  453.35   30.30
  -2   4  -5  459.25   30.50
   2   4   5  467.85   30.50
   2   4   5  450.25   30.50
   2   4   5  462.25   30.30
   2  -4  -5  468.75   30.00
  -2  -4   5  479.25   30.40
  -2   4  -5  469.95   30.10
  -2  -4   5  449.66   30.40
   2   4   5  466.85   30.50
   2  -4  -5  463.25   30.50
   2  -4  -5  461.25   30.50
  -3   4   5  778.22   46.00
   3  -4   5  803.92   46.30
   3  -4   5  757.32   45.80
   3  -4   5  768.22   45.90
   3  -4   5  775.02   46.20
   3   4  -5  786.82   45.70
   3   4  -5  777.62   45.90
  -3  -4  -5  774.12   46.10
   3  -4   5  796.92   46.10
  -3  -4  -5  752.82   46.20
   3   4  -5  741.23   46.20
   3  -4   5  769.12   46.00
  -3   4   5  759.62   46.20
   3   4  -5  799.02   46.30
  -3   4   5  776.12   46.30
  -3  -4   5  692.33   46.60
   3  -4  -5  664.63   45.80
   3  -4  -5  645.04   45.40
   3  -4  -5  666.93   46.10
  -3  -4   5  675.43   46.20
  -3  -4   5  639.04   45.50
  -3   4  -5  670.23   45.70
   3   4   5  631.14   46.10
   3   4   5  656.13   46.30
   3   4   5  688.33   46.20
   3   4   5  604.94   45.90
   3  -4  -5  602.34   45.90
  -3  -4   5  644.14   45.70
  -3   4  -5  639.04   46.00
   4   4  -5  214.68   14.60
   4  -4   5  203.88   15.60
   4  -4   5  219.48   15.10
  -4   4   5  216.28   15.50
   4  -4   5  207.88   15.20
   4  -4   5  204.58   17.60
   4   4  -5  206.68   15.00
   4   4  -5  215.18   15.80
   4  -4   5  201.98   15.10
  -4  -4  -5  201.28   15.50
   4  -4   5  212.18   16.00
   4  -4   5  227.08   16.50
  -4   4   5  217.28   15.80
  -4   4   5  215.38   15.50
  -4  -4  -5  210.38   15.40
   4  -4   5  213.78   15.60
   4   4  -5  205.78   16.00
   4   4   5  214.68   16.10
   4  -4  -5  213.88   15.50
   4  -4  -5  214.18   15.40
   4  -4  -5  219.88   14.40
   4   4   5  222.58   16.40
   4  -4  -5  229.68   15.70
   4   4   5  226.78   15.80
   4   4   5  218.58   15.50
  -4  -4   5  221.78   14.70
  -4  -4   5  214.08   15.50
   4  -4  -5  213.08   14.30
  -4  -4   5  225.68   16.10
  -4  -4   5  214.58   15.00
   5  -4   5    8.60    3.50
   5  -4   5    7.90    3.80
   5   4  -5    9.70    2.80
   5   4  -5    5.70    4.20
   5   4  -5    9.20    3.50
   5  -4   5    6.40    4.70
  -5   4   5    5.00    4.20
   5  -4   5   10.50    3.60
   5  -4   5    9.60    4.50
   5  -4   5    6.20    3.70
   5  -4   5    9.60    3.60
  -5  -4  -5    5.80    3.70
   5  -4   5    4.70    3.70
  -5  -4   5    5.30    2.80
   5  -4  -5    3.40    3.70
  -5  -4   5    7.00    3.60
   5   4   5    6.50    4.50
   5   4   5    1.90    8.70
   5  -4  -5    4.30    6.00
   5  -4  -5    5.70    2.50
   5  -4  -5    5.70    3.90
  -5  -4   5    4.10    5.20
   5  -4  -5    4.50    2.40
   5  -4  -5    4.60    4.30
   6   4  -5  277.67   19.70
   6  -4   5  274.07   20.50
  -6  -4  -5  270.07   18.70
   6   4  -5  261.07   18.40
   6   4  -5  264.27   16.90
   6  -4   5  270.17   18.60
   6  -4   5  263.27   18.70
  -6   4   5  265.07   19.40
   6  -4   5  270.07   18.90
   6   4   5  227.08   19.20
  -6  -4   5  209.58   19.60
  -6  -4   5  214.38   17.70
   6  -4  -5  205.08   16.60
   6   4   5  214.68   20.40
   6  -4  -5  216.58   18.90
   6  -4  -5  221.98   18.70
   7  -4   5  279.67   23.60
   7  -4   5  263.87   20.70
   7  -4   5  253.87   21.00
  -7  -4  -5  268.07   20.70
   7  -4   5  253.17   20.80
   7   4  -5  280.57   22.00
  -7   4   5  240.68   21.30
   7  -4  -5  242.48   21.10
   7  -4  -5  251.97   21.20
   7   4   5  246.18   23.50
   7   4   5  254.37   21.30
  -7  -4   5  243.68   19.60
  -7  -4   5  248.78   21.60
   0  -5  -5 1355.06   86.89
   0   5  -5 1420.76   87.09
   0   5   5 1371.36   87.09
   0   5  -5 1406.06   87.09
   0  -5  -5 1382.36   86.89
   0   5   5 1354.56   86.99
   0   5  -5 1386.06   86.79
   0  -5  -5 1352.66   87.09
   0  -5   5 1341.27   86.69
   0  -5   5 1284.97   87.09
   0  -5  -5 1408.76   86.99
   0   5  -5 1334.47   86.59
   0   5   5 1389.46   86.39
   0  -5   5 1403.26   87.19
   0  -5  -5 1377.66   86.49
   0  -5   5 1400.86   86.89
  -1   5   5  680.03   46.40
  -1   5   5  709.13   46.00
   1   5  -5  718.83   46.70
   1  -5   5  711.13   46.80
   1   5  -5  713.43   46.30
   1  -5   5  660.53   46.40
  -1   5   5  742.03   46.80
   1  -5   5  690.13   46.40
  -1  -5  -5  673.33   46.30
  -1  -5  -5  711.03   46.30
   1  -5   5  704.03   46.60
  -1  -5  -5  697.03   46.80
   1   5  -5  679.43   46.50
   1   5  -5  728.23   46.60
  -1  -5  -5  705.03   46.60
  -1  -5   5  738.03   46.50
  -1  -5   5  754.82   46.50
  -1   5  -5  767.62   46.30
   1   5   5  761.12   46.20
  -1  -5   5  771.02   46.80
   1   5   5  779.82   46.50
  -1  -5   5  761.82   46.40
   1  -5  -5  747.93   46.50
  -1   5  -5  752.92   46.80
  -1   5  -5  760.62   46.80
   1  -5  -5  737.83   46.10
   1  -5  -5  720.43   46.70
   1   5   5  735.93   46.80
  -1   5  -5  753.32   46.40
   1   5   5  723.73   46.70
   1  -5  -5  758.22   46.80
   2   5  -5  980.70   67.09
  -2  -5  -5  969.50   66.49
   2   5  -5 1003.10   67.19
   2  -5   5  977.20   66.89
   2   5  -5  944.81   66.89
  -2   5   5 1022.10   67.29
   2  -5   5  976.80   67.19
   2  -5   5 1001.70   68.69
   2  -5   5  966.30   66.89
   2   5  -5 1000.30   66.89
  -2   5   5  956.50   66.79
   2  -5   5 1010.30   66.69
  -2   5   5  966.70   66.59
  -2  -5  -5  941.01   67.09
  -2  -5  -5 1002.20   66.49
  -2   5  -5 1049.79   67.29
   2  -5  -5 1224.28   68.99
  -2  -5   5 1128.79   67.29
   2   5   5 1166.78   67.49
   2   5   5 1156.48   67.29
   2   5   5 1047.00   67.89
   2  -5  -5 1098.29   66.59
   2  -5  -5 1171.48   67.39
   2  -5  -5 1137.29   66.89
   2   5   5 1124.79   67.09
  -2  -5   5 1150.58   67.19
  -2   5  -5 1147.79   66.89
  -2  -5   5 1073.39   66.89
  -2   5  -5 1135.49   67.49
  -2  -5   5 1095.49   67.19
   3  -5   5  143.39   10.10
   3   5  -5  146.69   10.80
  -3  -5  -5  142.29    8.60
  -3   5   5  142.19    9.80
  -3   5   5  148.19   10.70
  -3  -5  -5  145.79   10.60
   3  -5   5  147.09   10.10
   3   5  -5  140.09    9.70
  -3  -5  -5  133.89   10.60
   3   5  -5  149.49   10.70
   3  -5   5  146.79   10.70
  -3   5   5  139.89    9.90
   3  -5   5  144.79   10.40
   3  -5   5  141.29   10.00
   3   5  -5  147.29   10.30
   3  -5   5  140.59   10.50
  -3  -5   5  123.19   10.70
  -3  -5   5  120.89    9.60
   3   5   5  120.69   10.40
  -3  -5   5  114.19   10.20
  -3  -5   5  122.39   10.20
   3  -5  -5  113.89   10.30
   3  -5  -5  117.89    9.50
   3  -5  -5  118.09   10.50
   3  -5  -5  122.59    9.70
   3   5   5  113.49   10.30
  -3   5  -5  122.39   10.70
  -3   5  -5  122.79    9.90
   3   5   5  120.49   10.60
   3   5   5  116.39   10.80
   4   5  -5  694.23   41.00
   4  -5   5  657.73   40.40
   4  -5   5  712.73   41.00
   4  -5   5  648.54   40.30
   4  -5   5  673.73   40.50
   4  -5   5  693.63   40.80
   4  -5   5  656.73   40.20
   4   5  -5  670.93   40.40
   4   5  -5  689.33   39.70
  -4   5   5  684.53   40.80
   4   5  -5  656.63   40.90
  -4   5   5  693.53   40.40
  -4  -5  -5  611.04   41.10
   4  -5   5  691.93   40.70
  -4  -5  -5  693.13   41.10
  -4  -5   5  551.54   40.60
   4   5   5  561.24   40.80
  -4  -5   5  561.54   40.10
   4  -5  -5  574.04   40.60
   4  -5  -5  561.14   39.60
   4  -5  -5  557.04   39.50
   4   5   5  563.04   40.60
  -4  -5   5  534.05   40.40
   4  -5  -5  523.35   40.40
   4   5   5  546.55   40.70
   4  -5  -5  562.74   40.20
   4   5   5  536.25   40.40
  -4  -5   5  540.65   39.60
   5  -5   5  156.58   12.20
   5   5  -5  145.49   13.10
   5   5  -5  146.59   10.70
  -5   5   5  138.99   12.40
   5   5  -5  134.09   12.20
   5  -5   5  135.59   12.30
  -5  -5  -5  157.28   12.50
   5  -5   5  156.58   13.80
   5  -5   5  134.19   11.90
   5  -5   5  136.29   13.10
   5  -5   5  145.79   12.50
   5  -5   5  146.19   12.70
   6  -5   5  113.69   13.00
   6   5  -5  116.09   14.20
   6  -5   5  117.39   14.90
   6   5  -5  114.89   10.00
   6   5  -5  113.89   13.70
  -6   5   5  112.69   13.00
   6  -5   5  116.59   12.80
   6  -5   5  111.09   12.50
  -6  -5  -5  108.89   12.40
   6  -5  -5  154.58   10.60
  -6  -5   5  162.38   14.30
   6  -5  -5  161.88   13.70
   6   5   5  157.88   15.80
  -7   5   5   13.40    8.00
   7   5  -5   27.00    8.20
  -7  -5  -5   21.30    7.50
   7  -5   5   22.00    7.80
   7  -5   5   26.20    7.40
   7  -5   5   27.30    7.90
   7  -5   5   13.80    9.80
  -7  -5   5   21.30    8.60
   7   5   5   20.80    9.80
   7  -5  -5   10.40    7.20
  -7  -5   5   20.20    6.80
   7   5   5   20.00    7.70
   7  -5  -5   16.60    7.80
   0  -6  -5  210.08   14.70
   0   6  -5  216.98   14.60
   0  -6   5  205.68   14.50
   0  -6   5  210.68   14.70
   0   6   5  224.58   15.00
   0   6   5  220.98   14.80
   0  -6  -5  206.78   14.60
   0   6  -5  204.68   14.90
   0  -6   5  209.18   15.00
   0   6   5  212.18   13.60
   0   6   5  205.28   13.60
   0  -6  -5  209.78   15.00
   0  -6  -5  211.58   14.60
   0   6  -5  213.08   14.80
   0   6  -5  198.38   14.00
  -1  -6  -5  300.07   22.50
   1   6  -5  294.77   23.00
  -1  -6  -5  288.17   23.20
   1  -6   5  290.37   22.90
  -1   6   5  304.17   23.10
  -1  -6  -5  294.67   22.60
  -1  -6  -5  299.07   22.90
   1   6  -5  300.67   22.90
   1  -6   5  291.37   22.10
  -1   6   5  296.77   22.80
   1  -6   5  296.67   22.70
  -1   6   5  302.07   21.90
   1  -6   5  295.77   23.10
   1   6  -5  297.97   22.80
   1   6  -5  292.57   22.30
   1   6   5  381.26   22.40
  -1  -6   5  385.36   22.60
  -1   6  -5  394.76   22.80
  -1  -6   5  380.66   23.00
   1  -6  -5  386.76   23.40
  -1   6  -5  387.06   22.30
   1   6   5  397.96   23.40
  -1   6  -5  395.56   23.40
   1   6   5  380.56   23.30
  -1  -6   5  379.36   22.90
  -1   6  -5  384.16   23.30
   1  -6  -5  405.46   23.10
   1  -6  -5  371.66   24.00
   1   6   5  401.96   22.70
   1  -6  -5  398.46   23.20
  -1  -6   5  391.26   23.40
   1  -6  -5  386.36   22.00
   2  -6   5  105.99    8.60
   2   6  -5  108.89    8.70
   2  -6   5   98.39    7.90
  -2  -6  -5  103.19    9.40
  -2   6   5  110.09    9.40
   2   6  -5  107.89    9.30
   2  -6   5   99.79    9.20
  -2  -6  -5  105.29    8.00
  -2  -6  -5  109.99    8.00
   2   6  -5  106.39    8.50
  -2   6   5  108.39    8.60
   2   6  -5  103.99    8.90
  -2  -6  -5  106.89    9.10
   2  -6   5  104.49    8.30
   2  -6   5   96.79    9.10
  -2  -6   5  113.09    8.50
   2  -6  -5  115.29    8.60
   2  -6  -5  111.39    9.10
   2   6   5  112.79    8.50
  -2  -6   5  116.59    9.30
  -2  -6   5  114.59    8.80
  -2   6  -5  112.39    9.60
   2  -6  -5  107.39    9.30
   2  -6  -5  115.59    7.70
   2   6   5  105.99    9.30
  -2  -6   5  100.59    8.80
  -2   6  -5  114.69    8.60
   2   6   5  115.09    9.00
  -2   6  -5  115.09    9.30
   2   6   5  110.89    9.20
   3  -6   5  164.38   13.00
   3   6  -5  169.98   13.20
  -3   6   5  168.48   14.10
  -3   6   5  163.68   11.90
  -3  -6  -5  167.18   13.30
   3  -6   5  174.38   12.60
   3  -6   5  170.68   12.90
  -3  -6  -5  161.88   14.30
   3  -6   5  177.68   12.20
   3   6  -5  167.98   12.80
  -3   6   5  163.98   12.30
   3  -6   5  174.88   13.40
   3  -6   5  176.28   12.70
  -3  -6  -5  161.28   11.30
   3   6  -5  169.28   12.20
   4   6  -5   49.80    8.00
   4   6  -5   55.19    6.70
   4   6  -5   61.89    9.30
  -4   6   5   55.09    7.40
  -4  -6  -5   46.30    8.90
   4   6  -5   60.29    9.90
   4  -6   5   49.20    7.90
   4  -6   5   55.89    8.70
  -4   6   5   62.69    8.50
   4  -6   5   58.09    8.50
   4  -6   5   56.39    7.70
  -4  -6   5   88.29    8.90
  -4   6  -5   82.49    8.00
  -4  -6   5   76.79    7.10
   4   6   5   82.09    9.00
   4  -6  -5   82.29    7.80
   4   6   5   87.19    9.70
   4   6   5   84.79    9.50
  -4  -6   5   89.09    8.30
   4  -6  -5   84.49    8.70
   4  -6  -5   84.69    7.10
   4  -6  -5   87.79    7.10
   5  -6   5  448.36   31.10
  -5  -6  -5  459.45   30.40
   5   6  -5  440.46   30.80
   5  -6   5  398.56   33.70
  -5   6   5  479.45   30.10
   5   6  -5  456.15   29.00
   5  -6   5  450.15   30.80
   5  -6   5  462.35   31.00
   5  -6   5  442.16   30.70
  -5   6   5  469.75   30.90
   5  -6  -5  419.76   29.20
   5  -6  -5  442.96   30.80
   5   6   5  442.36   31.00
  -5  -6   5  439.06   30.10
  -5  -6   5  435.76   30.90
   5  -6  -5  423.56   29.20
   5  -6  -5  411.96   30.30
   5   6   5  450.95   31.50
  -5  -6   5  429.16   29.10
  -6  -6  -5   65.89   11.20
  -6   6   5   60.09    8.80
   6  -6   5   73.29   10.50
   6  -6   5   74.89   10.60
   6   6  -5   74.39   12.10
   6  -6   5   63.39   11.60
   6  -6   5   71.79   11.50
   6   6   5   85.49   14.50
   6  -6  -5   77.29   11.80
  -6  -6   5   77.09   12.40
  -6  -6   5   81.39   11.30
   6  -6  -5   77.99   11.80
   6  -6  -5   85.19   10.70
   6   6   5   70.79   11.80
   7  -6   5  139.49   15.70
  -7   6   5  122.39   16.40
  -7  -6  -5  111.19   15.40
   7   6  -5  136.49   20.10
   7  -6   5  122.39   16.70
   7  -6   5  136.39   20.00
   7  -6   5  130.89   16.90
  -7  -6   5  125.29   17.20
   7   6   5  114.99   20.20
  -7  -6   5  117.99   15.50
   7   6   5   96.19   15.90
   7  -6  -5  132.99   16.80
   7  -6  -5  114.19   15.60
   0  -7  -5  380.56   25.20
   0  -7   5  372.86   25.50
   0  -7   5  366.46   25.00
   0  -7  -5  361.06   25.10
   0   7  -5  379.36   25.40
   0  -7  -5  390.16   25.10
   0  -7  -5  362.66   25.40
   0   7  -5  383.26   24.20
   0   7  -5  395.46   25.10
   0   7  -5  368.06   25.30
   0   7   5  378.26   25.40
   0  -7   5  375.96   24.10
   0  -7   5  370.96   25.00
   0   7   5  366.36   25.30
   1  -7   5  283.57   19.80
   1  -7   5  294.57   18.60
   1  -7   5  296.67   20.30
   1   7  -5  286.27   19.10
  -1  -7  -5  281.37   19.70
   1  -7   5  279.17   19.90
   1   7  -5  299.17   19.90
  -1  -7  -5  263.77   20.30
  -1   7   5  296.57   20.20
  -1  -7  -5  298.77   20.10
   1  -7   5  295.97   18.60
  -1  -7  -5  296.17   19.60
  -1   7   5  292.77   20.00
   1   7  -5  293.27   20.20
   1   7  -5  292.17   19.90
   1  -7  -5  279.87   20.20
  -1  -7   5  294.37   20.30
  -1   7  -5  296.87   19.70
   1  -7  -5  285.07   20.00
  -1   7  -5  293.77   20.30
   1   7   5  300.77   19.20
  -1  -7   5  292.87   19.80
  -1  -7   5  279.47   19.80
   1  -7  -5  295.37   20.10
   1  -7  -5  301.77   20.00
  -1  -7   5  300.37   19.20
   1   7   5  284.87   20.20
   1   7   5  263.17   19.90
  -1   7  -5  282.87   20.20
   1   7   5  288.27   19.00
  -2   7   5  432.06   29.10
   2  -7   5  370.76   31.20
   2   7  -5  412.66   29.40
   2  -7   5  432.66   28.30
  -2  -7  -5  476.05   30.30
  -2  -7  -5  425.26   28.60
   2   7  -5  426.46   29.10
   2   7  -5  424.86   28.80
   2  -7   5  427.96   28.20
  -2   7   5  447.86   32.20
  -2   7   5  447.56   27.90
   2   7  -5  453.65   29.60
   2  -7   5  421.36   29.50
  -2  -7  -5  433.16   28.60
  -2   7  -5  450.45   30.60
  -2  -7   5  471.45   29.70
   2   7   5  456.95   28.90
   2   7   5  480.55   30.80
   2  -7  -5  465.65   29.20
   2   7   5  470.55   29.10
  -2  -7   5  440.26   29.00
  -2   7  -5  472.65   29.10
  -2  -7   5  451.65   28.90
  -2   7  -5  427.46   29.70
   2  -7  -5  396.66   32.20
   2  -7  -5  436.56   28.00
  -2  -7   5  430.46   29.30
   2  -7  -5  437.56   29.50
   2  -7  -5  423.06   29.60
   3  -7   5  143.39   10.50
  -3   7   5  138.99    9.90
  -3   7   5  129.89   11.10
  -3  -7  -5  128.49    9.80
   3  -7   5  131.39   11.40
   3  -7   5  138.89   11.70
   3  -7   5  138.69   10.80
  -3   7   5  131.19   12.00
   3   7  -5  133.49   11.30
   3   7  -5  150.88   12.10
   3   7  -5  148.79   10.90
   3  -7   5  134.29   11.30
  -3  -7  -5  137.09    9.80
   3   7  -5  140.69   11.80
  -3   7  -5  143.19   11.10
   3  -7  -5  117.29   15.70
  -3  -7   5  138.99   11.80
   3  -7  -5  124.59    9.80
  -3  -7   5  121.19   11.50
  -3  -7   5  142.49   11.70
   3  -7  -5  143.59   10.90
  -3  -7   5  141.29   11.40
   3   7   5  134.09   11.90
   4  -7   5  230.08   18.70
  -4  -7  -5  219.78   18.20
   4   7  -5  217.88   18.80
   4  -7   5  221.18   17.60
   4   7  -5  207.78   18.50
   4  -7   5  205.18   17.80
   4   7  -5  228.58   17.10
   4  -7   5  226.78   18.20
  -4   7   5  221.78   17.00
  -4   7   5  214.48   18.30
   4   7   5  259.47   19.10
   4  -7  -5  266.67   18.50
   4  -7  -5  283.57   17.50
  -4  -7   5  296.17   21.40
  -4  -7   5  260.87   17.30
   4  -7  -5  275.77   18.70
   4   7   5  269.77   19.00
   4  -7  -5  270.77   17.50
  -4  -7   5  230.28   20.40
   4   7   5  281.67   19.20
   5  -7   5  323.47   23.70
  -5   7   5  325.87   22.70
   5   7  -5  338.37   21.90
   5   7  -5  330.77   24.30
  -5  -7  -5  330.67   23.60
   5  -7   5  330.17   23.10
   5  -7   5  336.87   24.00
   5  -7   5  326.67   23.70
  -5   7   5  337.67   24.10
   5  -7   5  333.27   24.10
  -5  -7   5  317.27   23.90
   5  -7  -5  310.07   22.20
   5   7   5  304.37   24.70
   5   7   5  287.47   23.90
  -5  -7   5  318.07   23.40
   5  -7  -5  290.07   23.90
   5  -7  -5  308.47   24.00
  -6  -7  -5   65.19    9.40
  -6   7   5   64.89   11.70
   6  -7   5   54.29    8.70
   6  -7   5   61.79    9.50
   6   7  -5   66.69   10.00
   6  -7   5   56.79   10.30
   6  -7   5   53.39    9.50
   6   7   5  101.59   16.30
   6  -7  -5   95.89   12.80
   6   7   5   83.59   12.90
   6  -7  -5   92.99   13.10
   0   8  -5   40.50    6.20
   0  -8  -5   35.40    6.10
   0  -8   5   29.10    5.10
   0  -8  -5   30.90    7.80
   0  -8   5   35.30    5.00
   0  -8   5   38.00    5.20
   0  -8  -5   40.90    5.50
   0   8   5   28.20    4.60
   0   8   5   31.70    5.10
   0   8  -5   27.10    6.00
  -1   8   5  564.94   35.80
   1  -8   5  520.55   35.30
   1  -8   5  571.44   36.00
  -1  -8  -5  585.64   35.20
   1   8  -5  552.54   35.50
  -1   8   5  518.15   35.60
  -1  -8  -5  577.74   35.70
  -1  -8  -5  546.75   35.20
   1   8  -5  553.04   35.50
   1   8  -5  538.15   34.50
   1  -8  -5  535.85   35.50
   1   8   5  513.95   34.20
  -1  -8   5  513.55   35.40
  -1  -8   5  517.55   34.40
  -1  -8   5  509.55   35.30
   1   8   5  520.45   35.80
   1  -8  -5  558.34   36.20
  -1  -8   5  528.95   35.80
  -1   8  -5  532.85   35.20
   1  -8  -5  492.85   35.80
  -1   8  -5  518.45   35.80
  -2   8   5   42.30    7.00
   2   8  -5   55.29    7.20
   2   8  -5   39.50    6.50
  -2  -8  -5   52.49    6.40
   2  -8   5   55.99    7.40
  -2   8   5   46.30    7.40
   2   8  -5   52.49    7.60
  -2  -8  -5   57.79    7.80
  -2  -8  -5   52.09    6.70
   2  -8   5   50.19    7.80
  -2  -8   5   53.09    7.90
  -2   8  -5   59.99    7.10
   2   8   5   65.89    8.30
  -2  -8   5   54.99    7.20
   2   8   5   66.79    7.00
   2   8   5   62.99    6.60
   2  -8  -5   57.59    7.30
  -2  -8   5   59.69    6.40
   2  -8  -5   54.89    9.50
  -2  -8   5   61.79   10.50
  -2   8  -5   61.59    8.40
   3  -8   5   53.59    5.70
   3  -8   5   45.80    8.10
   3   8  -5   62.09    8.80
   3  -8   5   39.40    6.80
   3  -8   5   44.80    6.00
  -3  -8  -5   48.20    8.30
  -3   8   5   49.99    8.60
  -3   8   5   50.99    8.40
  -3  -8  -5   47.20    5.80
   3   8  -5   52.09    7.10
   3  -8   5   46.80    6.40
  -3  -8  -5   43.80    6.10
   3   8  -5   42.80    7.80
   4  -8   5  318.97   22.20
   4  -8   5  321.57   21.20
  -4  -8  -5  321.87   21.80
   4   8  -5  317.67   20.40
  -4   8   5  312.97   22.20
   4  -8   5  330.07   22.00
   4  -8   5  321.17   21.00
   4   8  -5  333.17   22.50
   4  -8  -5  271.47   20.60
   4  -8  -5  269.07   21.80
   4   8   5  279.97   22.00
  -4  -8   5  256.87   20.50
  -4   8  -5  237.38   22.80
   4   8   5  261.97   22.60
  -4  -8   5  262.77   21.50
   4   8   5  252.17   28.40
  -4  -8   5  255.37   21.10
  -5  -8  -5  180.08   15.70
   5  -8   5  178.28   16.60
  -5   8   5  183.58   16.20
   5   8  -5  180.38   13.50
   5  -8   5  183.28   16.40
   5  -8   5  166.28   16.00
   5   8  -5  176.98   16.70
   5   8   5  160.28   17.40
   5   8   5  157.58   16.00
   5  -8  -5  151.88   16.30
  -5  -8   5  151.28   15.80
  -5  -8   5  149.09   15.80
   5  -8  -5  145.99   14.00
   6   8  -5  157.88   19.50
  -6  -8  -5  159.38   17.70
   6  -8   5  144.89   18.50
   6  -8   5  156.28   18.00
   6  -8   5  169.18   17.20
   6  -8  -5  186.48   18.60
   6   8   5  199.68   18.40
  -6  -8   5  179.58   18.70
   6   8   5  201.48   21.40
  -6  -8   5  200.18   18.70
   0  -9   5  130.39   11.90
   0  -9  -5  134.89   11.70
   0  -9  -5  137.69   11.90
   0  -9   5  134.99   12.40
   0   9  -5  135.69   12.70
   0   9  -5  132.39   12.20
   0   9   5  130.59   12.20
   0  -9  -5  121.99   15.80
   1   9  -5  267.57   20.80
   1  -9   5  266.97   21.20
  -1   9   5  274.27   21.20
   1   9  -5  263.57   20.80
   1   9  -5  244.08   19.20
  -1  -9  -5  244.68   20.60
   1  -9   5  255.07   20.70
  -1  -9  -5  266.27   20.40
  -1  -9  -5  265.87   20.80
   1  -9  -5  314.77   22.20
  -1  -9   5  337.57   19.20
  -1   9  -5  341.07   21.60
   1  -9  -5  338.37   21.20
  -1  -9   5  330.87   21.60
   1   9   5  342.67   21.70
  -1   9  -5  345.77   24.50
   2   9  -5  185.08   14.90
  -2  -9  -5  171.08   14.00
  -2  -9  -5  184.48   13.70
   2   9  -5  183.68   14.30
   2   9  -5  176.08   13.30
   2  -9   5  186.48   15.30
   2  -9   5  167.88   14.70
  -2  -9  -5  188.38   14.80
  -2   9   5  178.58   15.00
  -2  -9   5  169.78   13.00
   2  -9  -5  185.38   15.10
  -2   9  -5  174.38   14.10
  -2  -9   5  174.98   15.20
   2  -9  -5  180.68   14.40
  -2  -9   5  158.48   14.30
   2   9   5  184.08   13.50
   2   9   5  184.58   15.30
   2   9   5  174.98   13.10
  -3  -9  -5  403.46   28.20
  -3  -9  -5  400.46   26.50
   3   9  -5  380.36   27.30
  -3  -9  -5  371.96   26.70
   3  -9   5  379.06   28.10
   3   9  -5  411.06   28.30
   3  -9   5  379.86   28.50
   3   9  -5  390.26   27.10
  -3   9   5  399.66   28.30
   3   9   5  416.06   27.60
  -3  -9   5  431.86   28.40
   3   9   5  405.56   28.40
   3  -9  -5  412.76   28.30
  -3  -9   5  413.56   27.10
  -3  -9   5  379.36   27.40
   3  -9  -5  411.66   27.50
   3   9   5  411.56   27.50
  -3   9  -5  350.76   28.40
  -4   9   5  156.28   15.90
   4  -9   5  137.39   15.30
   4   9  -5  139.19   13.60
   4   9  -5  148.59   16.00
   4  -9   5  153.68   15.70
  -4  -9  -5  152.78   15.20
   4  -9  -5  168.68   14.30
   4   9   5  173.38   15.50
   4   9   5  177.88   16.20
  -4  -9   5  188.48   15.00
  -4  -9   5  172.48   15.70
   4  -9  -5  181.08   15.90
  -4   9  -5  186.78   15.10
   5  -9   5   99.29   14.50
   5  -9   5   94.09   13.60
  -5   9   5  108.89   14.00
   5   9  -5   98.09   14.90
  -5  -9  -5   94.09   13.80
   5  -9  -5   75.49   11.10
  -5   9  -5   83.79   10.50
   5   9   5   86.39   11.90
  -5  -9   5   74.69   10.60
   5   9   5   94.79   14.10
  -5  -9   5   74.79   13.40
   0 -10  -5  187.88   15.20
   0  10  -5  180.88   15.20
   0  10  -5  184.98   15.60
   0 -10  -5  188.48   15.30
   0 -10   5  173.28   16.20
   0  10   5  179.58   15.50
  -1 -10  -5  195.28   15.50
   1  10  -5  183.68   15.70
   1  10  -5  191.58   15.80
  -1 -10  -5  182.68   15.00
  -1  10   5  188.68   16.10
   1 -10   5  193.28   16.40
  -1  10  -5  184.88   15.30
   1 -10  -5  178.18   15.70
   1  10   5  197.58   16.10
  -1 -10   5  169.58   16.20
   1 -10  -5  176.08   15.40
  -2 -10  -5  199.88   16.70
   2  10  -5  200.18   16.20
  -2 -10  -5  170.68   16.00
   2 -10   5  189.88   16.80
   2  10  -5  201.38   16.80
  -2 -10  -5  199.58   15.50
  -2  10   5  211.78   16.90
   2 -10   5  191.28   17.00
  -2 -10   5  187.18   14.20
  -2 -10   5  199.18   17.20
  -2  10  -5  195.88   16.00
   2 -10  -5  197.58   16.30
   2  10   5  203.88   14.80
   2 -10  -5  194.58   17.00
   2  10   5  207.28   17.00
  -3 -10  -5   84.59   12.20
  -3  10   5   94.79   12.40
   3 -10   5   86.19   12.50
   3 -10   5   81.39   12.10
  -3 -10  -5   85.09    9.60
   3  10  -5   77.39   12.00
   3  10   5   78.99   10.90
  -3 -10   5   88.79   12.00
  -3 -10   5   64.39    9.70
  -3  10  -5   85.09   11.30
   3 -10  -5   84.69   11.10
   3  10   5   77.09   12.10
   3 -10  -5   75.89   11.90
   4 -10   5  175.98   17.40
  -4 -10  -5  188.98   17.10
   4 -10   5  175.28   17.60
   4  10  -5  175.98   17.80
  -4  10   5  196.48   17.70
   4  10  -5  158.18   15.70
  -4 -10   5  157.58   17.10
   4  10   5  165.28   17.40
   4  10   5  181.28   18.70
  -4 -10   5  175.18   17.70
  -4  10  -5  171.68   16.60
   4 -10  -5  163.28   16.50
   4 -10  -5  185.58   17.20
   0 -11  -5  216.18   18.20
   0 -11  -5  222.68   18.10
   0  11   5  214.48   19.00
   0  11  -5  220.58   18.10
   0 -11   5  215.68   18.80
   1  11  -5  313.57   24.80
  -1  11   5  321.47   25.10
   1 -11   5  292.47   25.30
   1  11  -5  310.77   24.80
   1 -11   5  314.67   25.40
  -1 -11  -5  315.97   24.90
  -1 -11  -5  310.57   24.30
   1 -11  -5  357.96   25.20
   1  11   5  368.26   25.50
  -1 -11   5  367.46   25.60
  -1  11  -5  365.26   24.70
   1 -11  -5  369.26   25.20
  -2  11   5  102.79   13.70
   2  11  -5   89.19   13.40
   2 -11   5   99.19   13.60
   2  11  -5  114.69   13.00
  -2 -11  -5   84.99   12.70
  -2 -11  -5   81.79   14.20
   2 -11   5   95.49   13.80
  -2  11  -5   96.59   12.30
  -2 -11   5   97.79   13.30
   2 -11  -5   99.29   12.90
   2  11   5   87.89   13.40
   2 -11  -5   86.99   13.10
   3 -11   5  348.37   28.00
   3 -11   5  360.06   28.40
  -3  11   5  352.96   28.30
   3  11  -5  359.26   28.30
   3  11  -5  368.86   27.20
  -3 -11  -5  356.16   28.20
   3  11   5  380.56   28.70
  -3  11  -5  398.26   27.60
   3 -11  -5  388.16   28.50
  -3 -11   5  395.06   28.40
   3 -11  -5  365.06   27.60
   0 -12   5  303.37   25.30
   0 -12   5  315.77   25.70
   0 -12  -5  316.07   24.80
   0  12   5  317.87   25.10
   0  12  -5  316.67   24.80
   0 -12  -5  316.07   24.90
  -1 -12  -5   35.50    8.50
   1 -12   5   40.60    9.10
  -1  12   5   39.40    8.80
  -1 -12  -5   48.60    8.60
   1  12  -5   36.40    8.10
   1 -12   5   46.30    9.50
   1 -12  -5   41.90    8.90
   1 -12  -5   48.50    8.50
   1  12   5   47.20    9.30
  -1  12  -5   52.09    8.70
  -1 -12   5   46.60    9.50
  -2  12   5  129.99   16.20
  -2 -12  -5  131.09   15.60
   2 -12   5  140.89   16.60
   2 -12   5  116.39   16.70
  -2 -12  -5  138.49   16.80
   2  12  -5  132.99   17.00
   2 -12  -5   94.89   15.60
   2 -12  -5  109.19   15.90
  -2 -12   5  104.49   16.80
   2  12   5   98.09   16.20
  -2  12  -5  103.19   15.20
   0   0  -6   11.60    1.60
   0   0  -6   14.00    1.40
   0   0   6   14.40    2.30
   0   0   6   13.60    1.60
   0   0  -6    9.10    2.20
   0   0   6   13.40    1.40
   0   0   6   13.90    1.90
   1   0   6   44.00    3.20
  -1   0   6   47.90    4.00
   1   0   6   44.00    4.20
   1   0  -6   46.70    3.40
  -1   0   6   42.70    3.20
  -1   0  -6   43.50    3.20
   1   0  -6   44.50    3.70
  -1   0  -6   48.40    4.30
   1   0  -6   45.30    3.80
   1   0   6   43.70    3.40
  -1   0   6   47.20    3.70
  -1   0  -6   41.40    3.40
  -1   0  -6   43.60    3.70
  -1   0   6   43.70    3.10
   1   0   6   51.09    3.70
   2   0  -6   93.49    6.50
  -2   0  -6   88.19    6.60
   2   0   6   87.29    6.50
   2   0  -6   87.39    6.70
   2   0   6   87.49    7.00
  -2   0   6   87.79    6.80
  -2   0  -6   82.59    6.20
  -2   0  -6   87.29    6.10
   2   0   6   89.09    6.20
   2   0  -6   83.29    6.40
  -2   0   6   85.59    6.40
   2   0   6   86.39    6.00
  -2   0  -6   81.29    7.40
   2   0  -6   86.99    6.60
   3   0   6  979.70   64.89
   3   0  -6 1017.70   64.89
   3   0   6  968.50   64.59
  -3   0   6 1007.20   64.49
  -3   0  -6  997.40   64.49
  -3   0   6  967.60   64.99
   3   0  -6 1023.90   63.89
   3   0  -6 1038.70   64.59
  -3   0  -6 1015.50   64.69
  -3   0   6 1049.79   63.89
   3   0   6 1029.80   64.09
   3   0  -6 1027.00   64.69
   3   0  -6 1044.70   64.79
   3   0   6 1022.20   64.49
   3   0   6 1069.29   65.19
   4   0   6  300.57   19.80
  -4   0  -6  284.97   19.80
   4   0  -6  293.77   20.40
   4   0  -6  290.67   18.90
   4   0  -6  302.97   19.80
   4   0   6  287.67   19.90
   4   0  -6  292.87   20.10
   4   0   6  295.27   19.00
  -4   0   6  303.37   18.90
   4   0   6  287.27   20.40
  -4   0   6  293.97   19.70
   4   0   6  300.57   19.10
   4   0  -6  279.67   19.90
  -4   0  -6  298.17   19.90
   4   0   6  290.47   20.70
  -4   0   6  302.27   20.60
   5   0  -6  295.47   19.70
   5   0   6  284.47   20.90
   5   0  -6  288.07   20.30
  -5   0  -6  272.57   20.00
   5   0   6  280.57   18.70
  -5   0   6  286.57   20.80
  -5   0  -6  294.87   19.90
  -5   0   6  297.97   20.60
   5   0   6  288.87   18.90
   5   0   6  291.37   21.10
   5   0   6  296.77   20.00
   5   0  -6  286.07   18.70
   5   0   6  275.07   20.00
  -5   0   6  296.57   18.70
   5   0  -6  266.47   20.70
   6   0   6  238.68   19.10
   6   0  -6  221.98   15.40
  -6   0   6  226.78   18.40
   6   0   6  223.18   15.40
  -6   0   6  232.18   15.30
  -6   0  -6  232.28   17.10
  -6   0   6  211.78   16.60
   6   0   6  222.68   15.20
   6   0  -6  228.48   16.70
   6   0  -6  235.28   17.80
   6   0   6  226.38   17.20
   7   0  -6   97.49   12.80
   7   0  -6   89.29   13.10
   7   0   6   94.89   14.70
   7   0   6   98.99   12.20
  -7   0   6  107.09   13.20
  -7   0  -6  106.29   11.80
   0   1  -6  198.48   14.80
   0  -1  -6  237.18   15.10
   0   1  -6  233.58   14.80
   0  -1  -6  236.38   15.50
   0   1   6  241.88   15.10
   0  -1   6  231.98   15.10
   0  -1  -6  239.98   15.10
   0   1  -6  211.18   15.40
   0   1   6  250.47   15.50
   0   1   6  231.08   15.10
   0  -1   6  231.78   15.20
   0   1   6  229.58   15.20
   0  -1  -6  227.08   15.40
   0   1  -6  239.68   15.30
   1   1  -6 2928.11  194.68
  -1  -1  -6 2867.21  194.58
   1  -1   6 2940.91  195.08
  -1   1   6 2897.81  194.48
  -1   1   6 2917.21  194.88
  -1   1   6 2752.72  194.78
   1  -1   6 2893.01  194.78
  -1  -1  -6 2850.01  194.68
   1  -1   6 2910.21  194.48
  -1  -1  -6 2945.91  195.08
   1   1  -6 2928.21  194.78
   1   1  -6 2904.51  194.88
   1   1  -6 2847.52  194.58
   1  -1   6 2868.71  194.48
  -1   1   6 3053.69  194.88
   1  -1   6 2743.03  194.68
   1  -1  -6 3241.58  194.88
   1  -1  -6 3407.26  194.78
  -1  -1   6 3369.36  194.68
  -1  -1   6 3498.45  194.68
  -1   1  -6 3235.48  195.18
   1  -1  -6 3416.96  194.78
  -1   1  -6 3414.86  194.78
   1   1   6 3446.26  194.98
   1   1   6 3376.86  194.68
   1   1   6 3438.36  195.18
  -1   1  -6 3250.27  194.88
   1  -1  -6 3089.19  194.88
   1   1   6 3388.66  194.88
  -1  -1   6 3249.57  194.88
   2   1  -6  295.27   18.20
   2  -1   6  296.27   17.90
   2   1  -6  308.47   19.30
  -2   1   6  295.27   18.30
   2   1  -6  299.37   17.80
   2  -1   6  299.07   18.70
  -2  -1  -6  283.37   17.70
   2  -1   6  300.07   18.00
  -2  -1  -6  289.07   18.10
  -2   1   6  275.07   18.40
   2   1  -6  290.67   18.20
  -2   1   6  297.17   18.30
  -2  -1  -6  288.77   18.30
   2  -1   6  264.97   18.40
  -2  -1   6  257.27   18.10
  -2   1  -6  254.67   18.20
   2  -1  -6  259.97   18.20
  -2  -1   6  250.67   18.10
  -2  -1   6  268.37   17.70
   2   1   6  269.87   18.10
   2   1   6  263.27   17.60
  -2  -1   6  263.57   18.50
  -2   1  -6  264.87   18.00
   2  -1  -6  244.38   18.20
   2  -1  -6  273.17   18.20
   2   1   6  269.27   18.60
  -2   1  -6  272.27   18.60
   3   1  -6 2733.43  182.08
  -3   1   6 2718.03  182.18
   3  -1   6 2788.62  181.48
  -3  -1  -6 2855.51  181.88
   3   1  -6 2909.71  181.78
   3  -1   6 2898.21  181.68
   3   1  -6 2820.32  181.38
   3  -1   6 2834.42  182.28
   3   1  -6 2770.42  181.98
   3  -1   6 2725.03  181.88
  -3   1   6 2758.42  181.78
   3  -1   6 2872.31  182.18
  -3  -1  -6 2771.82  181.78
  -3  -1   6 3040.70  182.38
   3   1   6 2970.10  182.28
   3   1   6 2927.61  181.18
   3   1   6 2918.81  181.98
  -3  -1   6 2954.80  181.38
  -3  -1   6 2868.41  181.88
   3  -1  -6 2929.31  181.98
  -3   1  -6 2932.71  181.98
  -3  -1   6 2936.11  181.78
  -3   1  -6 2984.90  181.68
   3  -1  -6 3035.10  182.08
   3  -1  -6 2996.90  181.88
   3   1   6 2992.20  182.38
   3   1   6 2925.51  181.88
   3   1   6 3004.20  181.18
   3  -1  -6 2929.11  182.18
  -4   1   6   37.00    6.00
   4  -1   6   36.40    4.50
   4  -1   6   43.00    6.40
   4   1  -6   40.00    5.30
   4  -1   6   34.60    5.30
   4   1  -6   38.00    6.00
  -4  -1   6   18.90    4.00
   4  -1  -6   22.30    3.90
   4   1   6   25.10    2.30
   4   1   6   17.80    4.40
   4  -1  -6   24.40    2.50
  -4  -1   6   27.90    3.20
   4   1   6   23.50    4.50
   4  -1  -6   26.60    2.40
   4   1   6   27.40    4.80
   4  -1  -6   23.00    3.70
  -4  -1   6   30.20    4.10
   4  -1  -6   26.90    4.80
   4  -1  -6   20.70    3.60
   4   1   6   20.50    5.40
  -4   1  -6   31.00    4.60
   4   1   6   26.20    2.60
  -5  -1  -6  850.21   51.79
   5  -1   6  812.62   51.79
   5  -1   6  853.01   51.19
   5  -1   6  837.02   52.79
   5  -1   6  798.62   52.49
   5  -1   6  851.51   51.69
   5   1  -6  842.82   50.89
   5   1  -6  879.11   51.49
  -5   1   6  826.22   51.59
   5  -1   6  836.32   50.99
   5   1  -6  893.11   52.29
   5  -1   6  794.72   51.79
  -5   1   6  864.71   52.79
  -5  -1  -6  813.02   51.99
  -5   1  -6  756.72   51.59
   5   1   6  762.42   50.39
   5  -1  -6  738.23   52.29
   5  -1  -6  770.12   51.59
  -5  -1   6  755.72   51.29
   5   1   6  747.43   52.59
   5   1   6  739.73   51.69
  -5  -1   6  780.22   50.89
   5  -1  -6  764.72   50.59
   5  -1  -6  763.62   51.99
   5   1   6  760.02   51.69
  -5  -1   6  779.42   52.49
   5   1   6  755.12   50.39
  -6   1   6   41.50    6.20
   6  -1   6   49.10    7.90
   6  -1   6   48.90    6.60
   6   1  -6   35.60    6.30
   6  -1   6   41.40    6.80
   6   1  -6   46.80    7.20
   6  -1   6   51.39    8.00
  -6   1   6   55.49    7.70
   6  -1   6   39.50    5.80
   6   1  -6   51.99    5.90
  -6  -1  -6   50.59    8.00
  -6   1  -6   48.60    8.00
  -6  -1   6   51.49    5.90
   6  -1  -6   47.40    5.10
   6  -1  -6   53.69    7.80
   6   1   6   48.70    8.40
   6  -1  -6   48.90    5.10
  -6  -1   6   45.30    7.70
   6  -1  -6   54.49    8.90
  -6  -1   6   55.19    9.60
   6   1   6   43.10    7.80
   7   1  -6  220.08   17.90
  -7  -1  -6  217.78   16.80
   7  -1   6  208.38   19.80
  -7   1   6  210.68   18.10
   7  -1   6  208.58   15.20
   7   1  -6  211.58   15.80
   7  -1   6  206.98   17.30
   7   1   6  183.08   19.20
   7  -1  -6  170.38   17.10
  -7   1  -6  186.28   16.80
   7  -1  -6  178.88   17.80
  -7  -1   6  194.18   18.40
   7   1   6  187.18   17.30
   0   2   6  984.00   61.09
   0   2  -6  973.30   61.19
   0  -2   6 1001.30   60.79
   0  -2  -6 1004.40   60.99
   0   2  -6  993.00   60.79
   0   2  -6  942.11   61.19
   0  -2   6  981.10   61.09
   0   2   6  975.60   61.09
   0  -2   6  910.01   61.09
   0   2   6  959.50   60.99
   0   2  -6  911.31   61.09
   0  -2  -6  954.20   61.29
   0  -2  -6  957.10   61.09
   0  -2  -6 1008.40   61.09
   0   2   6  949.90   61.19
   0  -2   6  958.60   61.19
   1  -2   6  660.03   41.50
   1   2  -6  624.34   41.50
  -1  -2  -6  606.64   41.50
   1   2  -6  672.13   41.60
  -1  -2  -6  655.23   41.20
   1   2  -6  639.94   41.40
   1  -2   6  650.73   41.80
  -1  -2  -6  668.43   41.50
  -1   2   6  655.83   41.50
  -1  -2  -6  655.53   41.80
   1   2  -6  655.73   41.40
   1  -2   6  653.13   41.50
   1  -2   6  672.43   41.10
  -1   2   6  646.14   41.20
  -1   2   6  665.63   41.60
  -1   2   6  644.64   41.60
   1  -2  -6  628.44   41.50
   1   2   6  668.43   41.50
   1  -2  -6  661.33   41.20
  -1   2  -6  668.53   41.60
   1   2   6  656.13   41.30
  -1   2  -6  631.24   41.70
  -1  -2   6  644.54   41.50
  -1  -2   6  654.03   41.40
   1   2   6  658.43   41.80
  -1  -2   6  646.44   41.70
   1   2   6  631.94   41.50
   1  -2  -6  658.93   41.60
  -1  -2   6  676.73   41.40
   1  -2  -6  636.74   41.50
  -1   2  -6  670.83   41.10
  -2  -2  -6  704.63   42.00
   2  -2   6  702.73   42.90
   2   2  -6  696.23   42.50
   2   2  -6  717.83   42.80
   2  -2   6  716.93   42.50
  -2  -2  -6  736.43   42.70
   2   2  -6  720.83   42.30
  -2   2   6  742.73   42.80
  -2   2   6  712.63   42.70
   2  -2   6  699.13   42.60
   2  -2   6  702.33   42.30
   2   2  -6  717.13   42.60
  -2   2   6  711.93   42.70
   2  -2   6  732.03   42.30
  -2  -2  -6  709.23   42.60
  -2   2   6  712.03   42.00
   2   2   6  671.53   42.60
  -2  -2   6  608.94   42.40
   2  -2  -6  587.44   42.50
  -2   2  -6  620.44   42.80
   2  -2  -6  621.04   42.60
  -2  -2   6  604.84   42.40
   2   2   6  625.54   42.60
   2  -2  -6  600.24   41.90
   2   2   6  617.44   41.90
  -2  -2   6  635.24   42.80
  -2   2  -6  606.84   42.50
  -2  -2   6  626.94   42.30
   2   2   6  592.44   42.60
  -2   2  -6  606.14   42.50
   2  -2  -6  648.34   42.60
   2   2   6  632.54   42.90
  -3   2   6   82.89    7.30
   3   2  -6   89.69    6.70
   3  -2   6   89.09    6.50
   3   2  -6   86.09    7.20
   3  -2   6   86.99    6.60
   3  -2   6   89.79    6.60
   3   2  -6   84.79    7.30
   3  -2   6   86.39    7.70
  -3   2   6   81.79    7.30
  -3  -2  -6   86.79    7.00
  -3   2   6  100.09    7.10
   3   2  -6   85.19    6.30
  -3  -2  -6   91.49    7.00
   3  -2   6   87.59    6.70
   3  -2   6   91.69    7.30
   3  -2  -6   83.19    7.20
   3  -2  -6   82.09    7.00
   3  -2  -6   80.69    6.90
  -3  -2   6   85.09    6.80
   3   2   6   80.79    6.90
  -3  -2   6   80.99    6.60
   3   2   6   84.99    7.80
   3   2   6   87.49    7.10
  -3   2  -6   80.79    6.90
   3   2   6   80.29    7.30
  -3  -2   6   78.29    6.20
  -3   2  -6   83.19    6.90
  -3  -2   6   75.49    7.30
   4  -2   6  336.47   21.80
   4   2  -6  307.77   22.50
   4   2  -6  315.87   21.50
   4  -2   6  309.27   22.30
   4   2  -6  340.87   22.30
   4  -2   6  333.47   21.80
  -4  -2  -6  328.17   22.00
   4  -2   6  309.77   21.70
  -4   2   6  326.07   23.10
   4   2  -6  322.47   21.30
   4  -2   6  330.47   21.50
  -4  -2  -6  317.97   22.10
  -4   2   6  322.27   22.50
   4  -2   6  336.77   22.40
   4  -2   6  338.67   22.80
   4  -2  -6  320.77   22.30
   4   2   6  332.67   22.10
   4  -2  -6  338.47   22.10
   4  -2  -6  320.67   20.80
   4   2   6  317.97   22.10
  -4  -2   6  337.77   22.70
  -4  -2   6  325.37   21.30
  -4  -2   6  336.87   21.60
   4  -2  -6  325.47   22.20
   4   2   6  333.27   22.90
  -4   2  -6  333.57   22.00
   4   2   6  321.17   22.50
   4  -2  -6  323.67   22.20
   4  -2  -6  331.17   20.80
  -5  -2  -6  773.62   48.40
   5  -2   6  763.42   49.50
   5  -2   6  755.32   48.00
   5  -2   6  692.33   48.20
   5  -2   6  703.73   48.20
   5   2  -6  718.33   47.80
   5  -2   6  673.73   48.80
   5  -2   6  777.42   48.30
  -5  -2  -6  693.43   48.50
  -5   2   6  726.63   48.20
   5   2  -6  756.22   48.70
   5   2  -6  727.03   47.60
   5  -2   6  752.42   47.80
  -5   2   6  759.52   52.49
   5   2   6  750.92   48.50
  -5   2  -6  779.02   48.40
   5  -2  -6  781.22   48.40
  -5  -2   6  790.52   49.30
   5   2   6  706.23   50.79
   5  -2  -6  667.53   47.30
  -5  -2   6  785.22   47.90
  -5  -2   6  754.92   47.60
   5  -2  -6  764.12   47.10
   5  -2  -6  802.72   48.80
   5   2   6  795.72   49.50
   5  -2  -6  724.23   48.80
  -6  -2  -6  156.08   14.00
   6  -2   6  166.38   13.90
   6   2  -6  154.38   12.60
   6  -2   6  161.98   16.00
  -6   2   6  152.58   15.00
   6  -2   6  152.68   13.10
   6   2  -6  168.68   14.70
   6   2  -6  158.68   12.80
   6   2   6  170.78   16.10
  -6  -2   6  178.08   12.50
   6  -2  -6  171.58   13.90
   6  -2  -6  171.38   11.50
   6   2   6  185.18   14.50
   6  -2  -6  167.18   11.40
  -6  -2   6  176.88   15.20
  -6   2  -6  185.38   13.90
   6  -2  -6  175.48   14.80
   7   2  -6  177.18   17.60
   7  -2   6  184.38   16.40
   7  -2   6  197.58   15.40
   7   2  -6  175.58   15.00
  -7   2   6  174.28   17.90
  -7  -2  -6  190.68   16.60
   7  -2   6  198.88   19.90
   7  -2  -6  212.28   17.00
   7   2   6  203.88   17.30
   7  -2  -6  195.58   17.50
   7   2   6  196.18   19.80
   0  -3   6  149.88   10.20
   0  -3   6  154.28    9.90
   0   3  -6  152.08   10.20
   0  -3  -6  148.99   10.30
   0  -3  -6  143.59   10.10
   0  -3  -6  149.88   10.10
   0   3   6  144.69   10.30
   0  -3  -6  143.69   10.30
   0   3   6  139.99   10.50
   0  -3   6  150.08   10.20
   0   3  -6  154.58    9.90
   0   3   6  147.99   10.10
   0   3  -6  150.48   10.30
   0   3   6  153.78   10.20
   0   3  -6  156.28   10.40
   1  -3   6 1864.61  133.89
   1  -3   6 2215.88  133.79
   1   3  -6 2126.49  133.69
   1   3  -6 2127.69  133.59
  -1  -3  -6 2109.59  133.79
   1   3  -6 2142.99  133.69
   1   3  -6 2199.68  133.69
   1  -3   6 2067.99  133.89
  -1  -3  -6 2195.28  133.89
   1  -3   6 2155.18  133.39
  -1   3   6 2129.29  133.59
  -1   3   6 2075.49  133.79
  -1   3   6 2122.29  133.49
  -1  -3  -6 2182.78  133.69
  -1   3   6 1872.01  134.09
   1  -3  -6 2198.68  133.79
  -1  -3   6 2144.69  133.69
   1   3   6 2146.09  134.39
   1   3   6 2200.28  133.89
   1   3   6 2017.70  133.69
  -1   3  -6 2161.68  133.79
   1  -3  -6 2169.88  133.49
  -1  -3   6 2137.99  133.79
   1  -3  -6 2117.99  133.59
  -1   3  -6 2191.68  133.39
  -1  -3   6 2170.08  133.79
   1   3   6 2156.78  133.49
  -1  -3   6 2193.28  133.59
   1  -3  -6 1936.11  133.99
  -1   3  -6 2167.78  133.89
   2  -3   6 1422.46   89.89
   2   3  -6 1411.86   89.79
   2   3  -6 1449.76   89.99
   2  -3   6 1416.66   89.89
  -2   3   6 1453.65   89.99
   2  -3   6 1420.16   89.69
  -2  -3  -6 1369.16   89.99
  -2  -3  -6 1375.96   89.99
  -2   3   6 1447.56   90.09
   2  -3   6 1478.45   90.19
   2  -3   6 1336.97   90.09
  -2   3   6 1469.35   90.09
   2   3  -6 1386.76   90.09
   2   3  -6 1428.96   89.79
  -2  -3  -6 1481.35   89.29
  -2   3   6 1407.06   89.49
   2   3   6 1436.46   90.09
   2  -3  -6 1342.17   89.99
  -2   3  -6 1357.76   89.99
   2   3   6 1407.96   89.99
   2  -3  -6 1461.75   89.89
   2  -3  -6 1422.86   89.49
   2   3   6 1435.46   90.09
  -2  -3   6 1476.85   89.89
   2  -3  -6 1437.36   90.09
  -2  -3   6 1436.36   90.19
  -2   3  -6 1453.25   89.59
  -2   3  -6 1435.66   90.09
   2   3   6 1411.46   90.29
  -2  -3   6 1467.35   89.89
  -2  -3   6 1360.06   89.89
   3  -3   6 1972.80  129.49
   3  -3   6 1958.70  129.89
   3  -3   6 2034.60  129.99
   3  -3   6 2007.80  129.49
  -3  -3  -6 1889.51  129.79
   3  -3   6 1967.50  129.69
  -3   3   6 1969.20  129.89
  -3   3   6 2021.40  129.89
   3   3  -6 1924.21  129.99
   3  -3   6 2045.80  129.69
   3   3  -6 1994.80  129.89
  -3   3   6 1873.01  129.79
  -3  -3  -6 2003.80  129.79
   3  -3   6 1970.30  130.09
   3   3  -6 1950.10  129.49
   3  -3  -6 2144.29  129.09
   3   3   6 2210.08  130.39
   3  -3  -6 2115.19  129.89
  -3  -3   6 2080.59  129.59
  -3  -3   6 2062.79  129.79
  -3  -3   6 2238.78  130.29
   3  -3  -6 2147.79  129.89
   3   3   6 2158.18  129.99
  -3   3  -6 2171.98  129.89
   3   3   6 2149.39  130.19
   3  -3  -6 2132.19  129.09
   3   3   6 2238.08  129.99
   3  -3  -6 2060.29  129.99
  -3  -3   6 2136.49  129.59
  -4  -3  -6   81.29    8.30
   4   3  -6   91.59    7.20
   4  -3   6   84.49    7.40
   4  -3   6   88.09    8.30
   4  -3   6   83.89    7.40
  -4  -3  -6   91.59    8.00
   4  -3   6   85.69    7.50
   4  -3   6   86.89    7.50
  -4   3   6   87.49    7.90
   4  -3   6   89.69    7.90
   4   3  -6   89.59    8.50
   4   3  -6   87.89    7.20
   4  -3   6   78.49    8.10
   4  -3   6   84.79    8.90
  -4   3   6   86.09    8.40
   4   3  -6   86.99    8.60
  -4  -3   6   90.59    7.10
   4   3   6   85.49    8.00
   4  -3  -6   91.49    8.20
   4   3   6   90.59    9.30
  -4  -3   6   89.19    7.10
   4  -3  -6   84.79    6.30
   4   3   6   80.79    8.60
  -4  -3   6   91.59    8.00
   4  -3  -6   81.09    7.90
   4   3   6   91.79    8.20
   4  -3  -6   89.99    6.20
   4  -3  -6   98.49   11.00
  -4  -3   6   88.79    9.10
   5  -3   6  378.86   30.30
   5  -3   6  407.66   29.60
  -5   3   6  396.36   29.80
   5  -3   6  392.86   29.60
   5   3  -6  404.46   29.10
   5  -3   6  464.75   35.40
   5  -3   6  424.36   29.60
  -5   3   6  406.96   30.40
   5   3  -6  415.16   29.20
   5  -3   6  392.96   29.60
  -5  -3  -6  413.66   29.80
   5  -3   6  420.46   30.10
   5  -3   6  405.26   29.30
   5   3  -6  369.66   32.30
   5  -3  -6  476.05   31.30
   5   3   6  515.55   32.00
  -5  -3   6  506.35   29.30
  -5  -3   6  500.15   29.30
   5  -3  -6  516.75   30.40
   5  -3  -6  496.55   28.50
   5   3   6  501.15   30.30
   5  -3  -6  475.95   30.50
   5   3   6  509.25   30.40
   5  -3  -6  508.15   28.60
  -5  -3   6  448.36   33.60
   6  -3   6   24.50    6.80
  -6  -3  -6   20.50    5.20
   6   3  -6   26.00    6.20
   6   3  -6   22.50    4.30
   6  -3   6   18.90    4.90
   6  -3   6   21.30    5.10
  -6   3   6   27.80    6.40
   6  -3   6   18.40    4.90
   6  -3   6   24.20    5.80
   6   3  -6   25.70    5.30
   6  -3  -6   26.10    4.00
  -6  -3   6   27.20    4.60
   6  -3  -6   27.30    6.30
   6  -3  -6   25.40    4.20
   6  -3  -6   24.70    5.50
   6   3   6   20.40    7.00
  -6  -3   6   27.10    4.60
  -6  -3   6   27.10    6.70
   6   3   6   28.50    6.10
  -7   3   6   87.79   12.90
   7  -3   6   71.19   12.10
  -7  -3  -6   82.89   11.90
   7  -3   6   77.39   11.60
   7  -3   6   88.09   15.50
   7   3  -6   82.39   13.00
   7  -3   6   73.29    9.60
   7   3   6   77.39   12.10
   7   3   6   74.29   11.50
  -7  -3   6   71.49   12.40
   7  -3  -6   76.29   12.30
   7  -3  -6   66.49   11.90
  -7  -3   6   72.89   12.70
   0   4   6 1980.60  129.59
   0  -4  -6 2038.70  129.49
   0  -4  -6 2041.80  129.39
   0   4  -6 2126.59  129.29
   0  -4   6 2099.49  129.39
   0   4  -6 2043.40  129.49
   0   4   6 2008.00  129.49
   0  -4   6 2048.79  129.29
   0  -4   6 2134.79  129.59
   0  -4  -6 2063.39  129.49
   0   4  -6 1969.60  129.69
   0   4  -6 2096.69  129.69
   0   4   6 1972.10  129.59
   0  -4   6 2108.69  129.69
   0  -4  -6 2090.39  129.69
   1   4  -6  603.44   38.30
  -1   4   6  629.04   38.10
   1   4  -6  617.74   38.20
   1  -4   6  605.54   38.00
  -1  -4  -6  606.04   38.30
   1   4  -6  605.64   38.30
   1  -4   6  621.74   38.30
  -1  -4  -6  636.14   38.00
  -1   4   6  559.74   38.20
   1   4  -6  610.84   38.20
  -1  -4  -6  601.04   38.40
  -1   4   6  600.74   38.30
   1  -4   6  621.44   38.20
  -1   4   6  633.94   38.40
   1   4   6  605.34   38.30
   1   4   6  610.24   38.40
   1  -4  -6  578.34   38.00
   1  -4  -6  574.04   38.30
  -1   4  -6  583.14   38.40
  -1   4  -6  551.24   38.30
  -1   4  -6  593.24   37.90
  -1  -4   6  575.24   38.30
  -1  -4   6  588.44   38.20
  -1   4  -6  589.54   38.20
  -1  -4   6  577.84   38.20
  -1  -4   6  570.14   38.10
   1   4   6  578.34   38.30
   1  -4  -6  565.74   38.30
   1  -4  -6  596.24   38.00
   2  -4   6  646.14   43.70
   2   4  -6  642.94   43.90
   2   4  -6  641.24   44.00
  -2   4   6  632.94   43.60
  -2   4   6  644.74   43.80
  -2  -4  -6  632.14   44.10
   2   4  -6  648.34   44.00
   2  -4   6  648.94   44.00
   2  -4   6  621.24   44.10
   2   4  -6  643.04   43.80
  -2  -4  -6  633.94   43.40
  -2   4   6  630.14   44.10
  -2  -4  -6  663.03   43.30
   2  -4   6  640.54   43.90
  -2  -4  -6  627.34   44.00
  -2   4   6  674.83   44.20
   2  -4   6  654.23   44.00
   2   4   6  738.33   44.30
  -2  -4   6  723.43   44.00
   2  -4  -6  739.43   43.60
   2   4   6  690.43   44.20
  -2   4  -6  742.03   43.70
  -2  -4   6  736.23   44.10
  -2  -4   6  748.93   44.30
   2  -4  -6  750.22   44.30
   2  -4  -6  742.53   44.20
   2   4   6  756.02   44.20
  -2  -4   6  721.83   43.90
   2   4   6  747.33   44.10
  -2   4  -6  760.52   44.30
   2  -4  -6  753.62   43.80
  -3   4   6   11.60    2.80
   3   4  -6    9.90    2.40
   3  -4   6    9.00    2.70
  -3  -4  -6   10.30    3.00
  -3  -4  -6   13.80    3.00
   3  -4   6   10.20    2.60
   3   4  -6   11.60    3.30
  -3   4   6    8.60    2.90
   3  -4   6   11.00    3.10
  -3   4   6    9.80    3.10
   3   4  -6    9.90    3.10
   3   4  -6   11.60    2.50
   3  -4   6    8.90    3.20
   3  -4   6   10.40    2.30
   3  -4   6   10.70    2.60
  -3  -4   6   20.30    4.40
   3   4   6   18.20    3.00
  -4   4   6  118.19   11.70
   4  -4   6  141.19   10.30
  -4   4   6  134.69   10.80
   4  -4   6  144.19   11.60
   4   4  -6  132.29   10.30
  -4   4   6  135.89   10.90
  -4  -4  -6  134.99   10.80
   4  -4   6  145.79   11.10
   4   4  -6  135.49    9.90
   4  -4   6  129.29   10.30
   4  -4   6  130.09   10.50
   4   4  -6  131.49   11.10
  -4  -4  -6  119.59   10.80
   4   4  -6  122.39   11.10
   4  -4   6  136.99   10.90
   4  -4   6  132.59   10.80
   4  -4   6  136.49   10.20
   5   4  -6   77.29    9.20
   5   4  -6   70.69    7.10
   5  -4   6   75.39    8.60
   5  -4   6   52.99   11.40
   5  -4   6   68.59    8.20
   5   4  -6   72.09    7.80
   5  -4   6   75.59    9.80
  -5  -4  -6   83.39    8.60
  -5   4   6   81.39    9.20
   5  -4   6   63.79    8.10
   5  -4   6   69.59    9.50
   5  -4   6   72.09    8.10
   5  -4   6   75.09    8.20
   5  -4  -6   71.99    6.20
   5  -4  -6   72.39    6.30
   5  -4  -6   85.39    9.00
  -5  -4   6   77.99    7.90
   5  -4  -6   80.59    9.50
   5   4   6   76.79    9.00
  -5  -4   6   78.09   10.00
   5   4   6   78.99   10.30
   5  -4  -6   79.09    9.20
  -5  -4   6   77.89    7.30
   6  -4   6   60.99    9.60
  -6   4   6   38.80    7.30
   6   4  -6   51.29    8.90
   6   4  -6   48.70    6.60
   6  -4   6   51.09    7.10
   6  -4   6   52.89    8.80
   6   4  -6   44.20    7.60
  -6  -4  -6   41.20    6.80
   6  -4   6   46.50    8.40
  -6  -4   6   48.00    8.00
   6   4   6   65.29   10.00
  -6  -4   6   64.29    8.10
   6  -4  -6   61.49    9.70
   6  -4  -6   56.39    5.90
   6  -4  -6   54.39    7.40
   6   4   6   55.99    8.80
   7  -4   6  191.78   17.70
   7   4  -6  181.18   18.90
  -7  -4  -6  181.58   17.90
  -7   4   6  193.18   18.60
   7  -4   6  192.18   17.70
   7  -4   6  192.58   18.60
   7  -4   6  170.88   21.10
   7   4   6  212.08   18.60
  -7  -4   6  208.88   18.30
   7   4   6  229.08   21.70
   7  -4  -6  232.48   18.70
  -7  -4   6  215.98   19.10
   7  -4  -6  218.18   18.70
   0   5  -6  535.25   34.20
   0  -5  -6  531.75   34.00
   0  -5   6  536.35   33.70
   0   5  -6  536.25   33.90
   0  -5   6  549.54   34.30
   0  -5   6  532.55   33.90
   0   5  -6  521.35   34.20
   0  -5  -6  515.25   34.30
   0  -5   6  551.34   34.10
   0   5  -6  506.35   33.80
   0   5   6  509.85   34.20
   0  -5  -6  528.25   34.10
   0  -5  -6  523.95   33.70
   0   5   6  508.15   33.60
   0   5   6  520.05   34.10
  -1   5   6  704.03   39.50
   1   5  -6  674.33   39.50
  -1  -5  -6  698.33   39.40
   1  -5   6  720.73   39.50
   1  -5   6  680.63   39.10
  -1  -5  -6  697.13   39.00
  -1  -5  -6  707.83   39.70
  -1   5   6  712.33   39.30
  -1   5   6  716.53   38.80
   1   5  -6  690.13   39.10
  -1  -5  -6  693.93   39.10
   1   5   6  559.64   39.40
  -1  -5   6  522.95   39.30
   1   5   6  523.35   39.30
  -1   5  -6  540.05   39.30
   1  -5  -6  544.15   39.30
  -1   5  -6  534.65   39.40
  -1   5  -6  562.94   38.90
   1  -5  -6  550.64   39.00
   1   5   6  567.04   39.10
   1   5   6  568.44   38.90
  -1  -5   6  554.94   39.10
  -1  -5   6  537.45   39.00
  -1   5  -6  550.64   39.00
  -1  -5   6  558.54   39.00
   1  -5  -6  546.85   38.80
   1  -5  -6  548.05   39.20
   2  -5   6   24.30    4.30
  -2   5   6   26.10    3.70
  -2   5   6   19.70    3.20
   2  -5   6   25.40    3.80
   2   5  -6   25.30    4.00
   2  -5   6   24.60    3.60
   2   5  -6   24.30    3.40
  -2  -5  -6   19.30    3.10
   2   5  -6   24.20    3.60
   2  -5   6   24.30    3.70
  -2  -5  -6   21.40    2.90
   2   5  -6   24.60    4.00
  -2  -5  -6   16.90    3.00
  -2   5   6   19.60    3.40
  -2   5   6   23.20    3.50
   2  -5   6   19.50    3.40
  -2  -5  -6   23.60    3.90
   3  -5   6  644.04   38.10
  -3   5   6  499.25   38.80
  -3   5   6  673.83   38.00
   3  -5   6  653.03   38.00
   3  -5   6  641.24   37.90
  -3   5   6  620.74   38.40
  -3  -5  -6  639.94   38.50
  -3   5   6  641.74   38.50
  -3  -5  -6  659.93   38.30
   3   5  -6  664.33   37.80
   3  -5   6  644.14   38.30
   3   5  -6  683.03   38.50
   3   5  -6  643.44   38.10
   3  -5   6  671.73   38.50
   3  -5   6  660.53   38.50
   3   5   6  531.85   38.40
   3  -5  -6  541.85   37.70
  -3  -5   6  549.05   38.30
  -3  -5   6  524.65   38.00
   3   5   6  503.05   38.10
  -3  -5   6  511.85   37.60
   3  -5  -6  537.65   37.40
   3  -5  -6  520.65   38.20
  -3  -5   6  509.35   38.00
   3  -5  -6  512.75   38.10
   3   5   6  509.75   38.10
  -3   5  -6  515.65   37.60
   3   5   6  535.15   38.20
  -3   5  -6  531.65   38.30
   4  -5   6  650.03   43.60
   4   5  -6  629.04   43.60
  -4   5   6  656.43   43.10
   4   5  -6  659.93   43.60
   4  -5   6  643.94   43.40
   4  -5   6  629.34   42.90
   4   5  -6  640.94   42.50
   4  -5   6  649.04   42.80
  -4   5   6  643.94   43.50
   4   5  -6  615.34   42.90
   4  -5   6  674.73   43.50
  -4  -5  -6  650.13   43.20
   4  -5   6  624.74   43.10
   4  -5   6  616.94   42.90
   4  -5  -6  688.13   42.40
  -4  -5   6  685.23   43.70
   4   5   6  665.33   43.70
   4   5   6  680.03   43.70
   4  -5  -6  684.43   43.50
   4   5   6  716.83   43.70
  -4  -5   6  640.04   43.30
  -4  -5   6  722.73   43.10
  -4  -5   6  672.23   42.60
   4  -5  -6  683.03   43.10
   4  -5  -6  683.43   42.40
   4   5   6  713.13   44.00
   5  -5   6  336.67   24.80
   5  -5   6  358.86   27.30
   5   5  -6  363.26   23.90
   5  -5   6  352.96   25.50
   5   5  -6  324.77   24.60
   5   5  -6  368.96   25.70
  -5   5   6  363.76   25.10
  -5  -5  -6  359.76   25.00
   5  -5   6  367.16   25.20
   5  -5   6  397.36   25.80
   5  -5   6  387.86   25.40
  -5  -5   6  372.66   25.90
   5   5   6  366.66   25.50
  -5  -5   6  365.46   24.70
   5   5   6  364.86   26.30
   5  -5  -6  335.47   25.20
  -5  -5   6  361.76   24.00
   5  -5  -6  374.66   25.40
   5  -5  -6  336.17   24.90
   5  -5  -6  344.97   23.60
   6  -5   6  272.37   22.90
   6  -5   6  269.97   21.30
   6   5  -6  247.28   20.90
   6  -5   6  277.37   20.90
  -6   5   6  277.27   21.60
  -6  -5  -6  271.27   21.20
   6   5  -6  279.27   19.30
   6   5  -6  276.37   22.00
   6  -5   6  287.17   21.50
   6  -5  -6  287.87   19.50
   6  -5  -6  289.27   21.80
  -6  -5   6  288.77   20.60
  -6  -5   6  302.47   22.70
   6   5   6  301.17   23.40
   6  -5  -6  283.67   21.70
   6   5   6  289.17   21.70
  -7   5   6  171.68   18.50
   7   5  -6  185.78   19.10
  -7  -5  -6  179.28   17.90
   7  -5   6  191.48   17.80
   7  -5   6  172.98   18.40
   7  -5   6  193.18   18.50
   7  -5   6  198.58   21.80
   7   5   6  191.98   18.70
   7  -5  -6  201.18   18.50
  -7  -5   6  195.58   19.40
   7   5   6  204.48   22.20
  -7  -5   6  199.98   17.50
   7  -5  -6  194.78   18.50
   0  -6  -6   12.90    3.00
   0  -6   6   10.40    3.10
   0  -6   6    8.60    2.50
   0   6  -6   10.70    3.10
   0   6  -6    8.20    2.50
   0  -6  -6    8.00    3.20
   0   6   6   10.90    1.60
   0   6   6    9.10    2.80
   0  -6   6   10.40    2.00
   0  -6  -6    8.90    2.60
   0   6  -6   11.00    2.60
   0   6   6   10.30    1.80
   0   6   6    7.80    2.70
   0  -6  -6   10.40    2.70
   0  -6   6   11.50    2.80
   0   6  -6    8.10    2.20
   1  -6  -6   66.29    6.70
  -1  -6   6   68.19    6.40
   1  -6  -6   73.59    6.50
   1   6   6   72.29    6.70
   1  -6  -6   71.89    6.80
  -1   6  -6   69.49    5.80
  -1  -6   6   66.29    6.20
   1   6   6   68.69    5.70
   1   6   6   76.59    7.20
  -1   6  -6   71.49    7.00
   1  -6  -6   67.29    7.00
   1   6   6   75.79    6.30
   1  -6  -6   69.19    5.50
  -1  -6   6   70.69    6.10
  -1   6  -6   69.89    6.10
  -1  -6   6   69.49    7.10
  -1   6  -6   69.19    6.90
   2   6  -6  354.26   21.10
  -2   6   6  332.77   20.00
  -2  -6  -6  309.87   21.20
   2  -6   6  329.77   20.40
   2   6  -6  310.77   20.90
   2  -6   6  348.57   21.30
  -2  -6  -6  327.17   20.10
   2  -6   6  324.57   20.50
   2  -6   6  333.37   21.00
  -2  -6  -6  340.07   20.10
   2   6  -6  340.57   20.70
  -2  -6  -6  327.27   21.00
  -2   6   6  337.77   21.30
   2  -6   6  339.67   20.20
   2   6  -6  330.37   20.60
  -2   6   6  321.77   20.60
   2   6   6  290.27   20.80
   2  -6  -6  265.27   19.80
  -2  -6   6  284.57   21.00
  -2  -6   6  280.87   20.70
  -2   6  -6  291.17   20.40
   2  -6  -6  277.27   20.40
   2   6   6  273.57   21.00
  -2   6  -6  267.77   20.90
   2  -6  -6  280.37   20.90
  -2  -6   6  284.37   20.60
  -2  -6   6  286.87   20.50
  -2   6  -6  279.37   21.10
   2   6   6  272.97   20.90
   2   6   6  279.97   20.40
   2  -6  -6  289.17   20.90
   2  -6  -6  270.77   20.90
   3  -6   6  388.36   27.10
   3   6  -6  374.46   26.90
   3   6  -6  373.46   26.80
  -3   6   6  398.96   26.30
  -3  -6  -6  377.46   27.30
  -3  -6  -6  387.36   25.60
  -3   6   6  426.46   27.60
  -3  -6  -6  412.16   27.20
   3   6  -6  400.06   27.20
   3  -6   6  405.46   26.80
  -3   6   6  386.06   26.40
   3  -6   6  383.46   26.90
   3  -6   6  384.26   26.70
   3  -6   6  380.96   26.50
   3  -6   6  389.26   26.40
   3   6  -6  402.96   26.50
  -3   6  -6  422.66   26.50
   3   6   6  427.96   27.40
  -3  -6   6  388.76   26.90
   3  -6  -6  415.16   26.40
  -3  -6   6  421.36   27.10
  -3  -6   6  415.16   27.10
  -3  -6   6  389.76   26.40
   3   6   6  464.35   28.70
  -3   6  -6  408.86   28.00
   3  -6  -6  418.66   27.30
   3   6   6  391.06   27.10
   3  -6  -6  404.76   27.10
  -4  -6  -6  614.94   37.60
   4  -6   6  576.34   37.20
   4  -6   6  594.74   37.30
   4  -6   6  594.44   37.20
   4   6  -6  565.94   37.20
  -4   6   6  602.54   37.90
   4   6  -6  612.04   36.70
  -4   6   6  621.24   37.10
   4  -6   6  627.74   37.90
   4   6  -6  582.64   37.80
   4  -6   6  614.84   37.90
   4   6  -6  523.55   40.50
   4  -6   6  616.14   37.80
   4  -6  -6  534.65   37.70
   4  -6  -6  523.25   37.00
  -4  -6   6  508.85   36.60
   4   6   6  508.45   37.70
   4  -6  -6  533.05   36.50
  -4  -6   6  479.25   38.80
   4  -6  -6  527.15   36.50
   4   6   6  556.74   38.00
  -4  -6   6  533.75   37.20
   4   6   6  533.75   37.70
  -4   6  -6  559.84   37.10
   5   6  -6  253.37   19.40
   5   6  -6  262.07   17.40
  -5  -6  -6  259.17   18.90
  -5   6   6  265.77   18.60
   5  -6   6  269.67   19.20
   5  -6   6  258.47   19.20
   5  -6   6  259.57   19.70
  -5   6   6  253.57   19.30
   5  -6   6  230.78   19.20
   5  -6   6  259.67   18.30
   5  -6  -6  215.38   18.80
  -5  -6   6  238.28   19.40
   5  -6  -6  237.48   19.10
   5  -6  -6  228.88   17.20
  -5  -6   6  244.88   18.50
   5   6   6  241.28   19.30
   5   6   6  260.67   20.50
   5  -6  -6  240.58   17.20
  -5  -6   6  237.68   17.60
   6  -6   6   39.10    7.00
  -6  -6  -6   41.10    7.10
   6   6  -6   41.30    7.80
   6  -6   6   44.90    7.70
  -6   6   6   28.00    7.20
   6  -6   6   38.90    7.70
   6  -6   6   36.40    8.50
   6  -6  -6   31.20    7.60
   6  -6  -6   31.90    7.00
  -6  -6   6   34.30    7.20
   6   6   6   29.60    8.80
  -6  -6   6   30.40    7.50
   6   6   6   19.60    7.50
   7  -6   6   26.50    8.00
   7   6   6   -1.40    8.50
   7  -6  -6   -0.10    9.90
   0   7   6  586.94   37.50
   0  -7  -6  627.64   38.60
   0  -7   6  619.34   37.90
   0   7  -6  615.14   38.90
   0  -7   6  600.54   39.00
   0   7   6  614.54   39.00
   0  -7   6  593.24   38.60
   0   7   6  589.54   37.50
   0  -7  -6  551.64   38.90
   0  -7  -6  561.44   38.60
   0  -7   6  591.04   38.50
   0   7  -6  566.64   38.80
   0   7  -6  584.64   37.90
   0   7  -6  621.54   38.50
   0  -7  -6  595.04   38.70
   0   7   6  565.84   38.80
   1   7  -6  456.85   33.40
  -1  -7  -6  442.26   33.80
   1   7  -6  431.46   32.70
  -1   7   6  431.96   33.30
   1  -7   6  430.66   33.30
   1   7  -6  455.85   33.30
  -1  -7  -6  457.65   33.50
  -1   7   6  474.05   33.70
  -1  -7  -6  467.35   33.00
   1  -7   6  434.46   33.60
  -1  -7  -6  451.45   33.10
   1  -7   6  441.46   33.10
  -1  -7   6  525.45   33.40
  -1  -7   6  561.84   33.00
   1  -7  -6  547.85   33.90
  -1  -7   6  568.44   34.00
   1   7   6  559.74   33.90
  -1   7  -6  558.54   34.00
   1  -7  -6  572.64   33.60
   1  -7  -6  528.55   33.80
   1   7   6  579.14   33.00
  -1   7  -6  564.04   33.30
  -1   7  -6  575.84   32.70
   1  -7  -6  580.34   33.80
  -1   7  -6  537.85   33.90
  -1  -7   6  538.75   33.50
   1   7   6  567.24   32.80
   1   7   6  515.55   33.70
   2  -7   6  227.38   16.30
   2   7  -6  243.98   17.70
   2   7  -6  221.48   17.60
   2  -7   6  232.78   17.10
   2  -7   6  233.58   16.40
  -2  -7  -6  223.78   16.60
  -2   7   6  228.48   17.70
  -2  -7  -6  233.78   17.60
  -2   7   6  233.38   16.00
   2  -7   6  198.48   18.80
  -2  -7  -6  231.88   16.60
   2   7  -6  237.48   17.30
   2   7  -6  222.78   16.90
  -2   7   6  223.18   17.20
  -2  -7   6  269.47   17.20
   2   7   6  266.37   17.40
   2  -7  -6  267.77   17.20
  -2  -7   6  268.07   17.20
   2   7   6  266.87   17.00
   2  -7  -6  257.07   16.20
  -2   7  -6  257.37   18.00
  -2   7  -6  277.17   17.10
   2  -7  -6  251.47   17.70
  -2   7  -6  261.97   18.10
  -2  -7   6  254.57   17.50
  -2  -7   6  272.77   18.00
   2   7   6  259.27   18.00
   2  -7  -6  254.07   17.80
   3  -7   6 1018.90   65.89
  -3  -7  -6 1017.50   66.39
   3  -7   6 1007.60   65.59
  -3  -7  -6 1042.70   65.19
  -3   7   6  985.50   67.29
   3   7  -6  939.41   66.19
  -3   7   6  905.21   67.59
   3   7  -6 1032.00   65.89
   3   7  -6 1009.20   66.49
  -3   7   6 1000.10   65.29
   3  -7   6 1040.20   66.59
  -3  -7  -6  984.60   65.19
   3   7  -6  978.60   66.09
   3  -7   6  963.70   65.99
   3   7   6 1055.99   66.79
   3  -7  -6 1063.39   66.59
   3   7   6 1117.69   66.59
  -3  -7   6 1123.09   66.59
  -3   7  -6 1088.89   65.99
   3  -7  -6 1060.29   65.39
  -3  -7   6 1108.19   66.39
  -3  -7   6 1024.50   66.29
   3   7   6 1072.59   66.29
   3  -7  -6 1084.99   65.89
  -3  -7   6 1018.60   65.79
  -4   7   6  157.98   11.50
   4  -7   6  150.38   13.40
   4  -7   6  149.49   12.80
  -4  -7  -6  158.58   12.80
   4   7  -6  149.29   11.50
   4  -7   6  162.48   13.10
   4   7  -6  150.58   13.40
  -4   7   6  150.98   13.20
   4  -7   6  149.19   12.50
   4  -7   6  159.98   12.30
   4   7  -6  144.79   13.50
   4   7   6  104.79   12.70
   4   7   6  108.89   17.50
   4   7   6  116.39   13.60
  -4  -7   6  104.29   12.60
   5  -7   6  250.67   19.90
  -5  -7  -6  274.77   19.60
  -5   7   6  272.37   20.20
   5  -7   6  259.47   19.90
   5  -7   6  263.37   19.80
   5  -7   6  263.77   18.90
   5   7  -6  271.67   17.90
  -5   7   6  266.37   18.80
   5   7  -6  281.87   20.40
   5  -7   6  270.67   20.60
  -5  -7   6  215.48   19.20
  -5  -7   6  221.68   19.90
   5  -7  -6  224.18   17.80
   5   7   6  206.78   19.80
   5  -7  -6  221.38   20.00
   5   7   6  231.28   20.90
   6   7  -6   97.49   14.10
   6  -7   6   85.69   12.30
  -6  -7  -6   78.69   12.50
  -6   7   6   89.49   12.50
   6  -7   6  100.39   13.50
   6  -7   6   95.29   13.70
   6  -7   6   88.09   15.70
  -6  -7   6   75.99   13.90
   6   7   6   78.69   11.90
   6   7   6   73.99   10.40
  -6  -7   6   91.89   13.30
   6  -7  -6   59.49    9.80
   6  -7  -6   83.09   13.50
   0   8  -6  671.23   42.60
   0  -8  -6  660.63   42.70
   0   8   6  652.33   43.00
   0  -8   6  630.04   42.60
   0   8  -6  669.93   41.70
   0  -8  -6  639.24   42.80
   0  -8   6  666.03   43.10
   0   8   6  606.14   42.90
   0  -8   6  621.74   42.60
   0  -8  -6  708.73   45.60
   0   8  -6  670.83   43.10
  -1  -8  -6  342.37   25.90
   1  -8   6  324.07   25.80
  -1   8   6  361.16   26.50
  -1  -8  -6  350.86   26.20
  -1   8   6  348.97   26.30
   1   8  -6  350.36   26.00
  -1  -8  -6  358.66   25.80
   1  -8   6  370.86   26.70
   1   8  -6  345.77   25.30
   1   8  -6  371.66   26.30
  -1  -8   6  393.16   26.20
   1   8   6  432.96   25.20
   1  -8  -6  387.16   26.70
  -1   8  -6  429.86   26.00
  -1  -8   6  432.76   26.90
   1  -8  -6  427.56   26.50
  -1  -8   6  416.16   25.30
   1  -8  -6  423.56   26.30
  -1   8  -6  414.96   26.80
  -1  -8   6  387.96   26.10
   1   8   6  417.36   25.10
   1   8   6  418.66   26.90
   2   8  -6   70.39    7.90
   2  -8   6   77.09    8.40
  -2  -8  -6   81.09    9.00
  -2  -8  -6   86.09    8.10
  -2   8   6   75.99    8.70
   2  -8   6   68.89   10.10
   2  -8   6   78.99    6.40
  -2   8   6   74.59    9.20
   2   8  -6   83.99    9.10
   2   8  -6   84.69    8.60
  -2  -8  -6   80.39    7.60
  -2   8  -6   91.69    8.30
   2  -8  -6   83.99    8.50
   2   8   6   84.09    8.40
   2   8   6   81.69    9.50
  -2   8  -6   83.19    9.60
   2   8   6   92.29    8.00
   2  -8  -6   86.49    9.00
  -2  -8   6   83.09    7.90
  -2  -8   6   84.79   11.70
  -2  -8   6   74.79    8.40
  -2  -8   6   75.49    9.00
   3  -8   6   95.49    8.20
  -3   8   6  104.59   10.40
  -3   8   6  103.69   10.80
  -3  -8  -6  107.09    8.10
   3  -8   6  104.39   10.10
   3  -8   6  102.39   10.50
  -3  -8  -6  105.69    8.40
   3   8  -6  106.39   10.10
   3   8  -6  106.09   10.80
   3   8  -6  103.69    9.60
  -3  -8  -6  100.89   10.30
   3  -8   6   97.29    8.60
   3   8   6   83.69   10.20
  -3  -8   6   86.49    9.80
  -3  -8   6   93.69   10.60
   3  -8  -6   84.29    7.70
   3   8   6   80.09   10.40
   3  -8  -6   83.39   10.40
   3   8   6   89.49   10.30
  -3   8  -6   78.39    9.50
   3  -8  -6   81.49    9.20
  -3  -8   6   90.29    9.70
   4   8   6   66.79   11.00
  -4  -8   6   53.99    8.70
  -4  -8   6   51.79    7.60
   4   8   6   67.39   10.30
   4  -8  -6   48.70    7.90
   4   8   6   51.19    8.00
   4  -8  -6   60.39    8.40
  -4  -8   6   55.39    9.60
  -4   8  -6   65.29    9.10
   5   8  -6  264.67   18.40
   5   8  -6  253.17   21.20
  -5  -8  -6  266.37   20.40
   5  -8   6  255.77   20.50
   5  -8   6  261.37   20.50
  -5   8   6  272.67   20.80
   5  -8   6  254.47   20.90
   5  -8  -6  226.38   18.40
   5  -8  -6  230.38   20.70
  -5  -8   6  243.58   20.20
  -5  -8   6  238.78   20.40
   5   8   6  237.88   21.90
   5   8   6  240.98   20.40
   6  -8   6   92.79   14.90
  -6  -8  -6   99.69   14.20
   6   8  -6   69.79   11.30
   6  -8   6   75.09   13.00
   6  -8   6   63.99   10.50
   6   8   6   69.89   10.70
   6  -8  -6   72.89   11.00
   6   8   6   72.89   12.80
  -6  -8   6   66.29   10.90
  -6  -8   6   74.69   11.10
   0   9  -6  130.49   15.40
   0   9   6  132.79   11.90
   0  -9   6  135.09   12.20
   0   9  -6  132.79   12.00
   0  -9   6  115.19   11.40
   0  -9  -6  129.39   11.50
   0  -9  -6  119.79   11.30
  -1  -9  -6  420.66   27.30
   1   9  -6  415.76   27.40
  -1   9   6  436.66   27.60
   1   9  -6  415.06   27.00
   1  -9   6  383.86   26.90
  -1  -9  -6  402.86   27.00
   1  -9   6  404.46   27.60
   1   9  -6  389.86   25.70
  -1  -9  -6  422.46   26.70
  -1  -9   6  375.76   25.50
  -1  -9   6  346.17   29.40
   1  -9  -6  380.86   27.10
  -1   9  -6  378.96   27.50
  -1  -9   6  375.06   27.50
   1   9   6  391.66   27.50
   1  -9  -6  346.37   27.70
  -1   9  -6  372.26   26.80
   2   9  -6  617.94   42.20
   2   9  -6  637.14   42.40
   2   9  -6  592.54   41.40
   2  -9   6  639.04   42.80
   2  -9   6  574.64   42.20
  -2   9   6  626.54   42.70
  -2  -9  -6  611.74   41.80
  -2  -9  -6  653.13   42.60
  -2  -9  -6  639.14   41.60
  -2   9  -6  633.54   42.90
  -2   9  -6  661.73   42.20
   2   9   6  678.23   41.60
   2  -9  -6  659.83   42.30
  -2  -9   6  678.33   42.90
   2   9   6  626.04   41.40
   2   9   6  676.83   42.90
   2  -9  -6  651.43   42.70
  -2  -9   6  647.44   41.50
   3  -9   6  330.87   24.20
   3  -9   6  321.37   21.00
   3   9  -6  337.97   23.70
  -3   9   6  348.87   24.00
   3   9  -6  309.57   23.00
   3   9  -6  329.27   22.80
  -3  -9  -6  349.77   21.80
  -3  -9  -6  367.66   23.80
   3  -9   6  324.07   23.80
   3  -9  -6  301.57   23.60
  -3  -9   6  285.37   23.00
   3  -9  -6  305.57   22.70
  -3  -9   6  310.47   22.50
  -3   9  -6  314.07   23.10
   3   9   6  301.57   23.30
  -3  -9   6  304.47   23.60
   3   9   6  310.17   23.00
   3   9   6  305.97   23.70
   4   9  -6  392.56   27.60
  -4   9   6  393.96   28.50
   4   9  -6  394.86   28.60
  -4  -9  -6  383.86   28.10
   4  -9   6  367.06   28.50
   4  -9   6  361.76   28.10
   4   9   6  399.66   28.40
   4  -9  -6  378.66   28.30
  -4   9  -6  403.26   27.50
   4   9   6  379.16   28.20
  -4  -9   6  406.46   28.40
   4  -9  -6  388.66   27.00
  -4  -9   6  391.06   27.70
   5  -9   6   13.90    8.10
   5  -9   6   20.00    7.90
  -5   9   6   21.90    7.80
   5   9  -6   20.20    8.60
  -5  -9  -6   28.30    7.60
   5   9   6   34.50    8.10
  -5  -9   6   33.10    8.10
   5  -9  -6   25.50    8.60
  -5  -9   6   37.80    8.40
   5   9   6   28.90    9.40
   0  10  -6   20.50    5.50
   0  10   6   13.20    5.70
   0  10  -6   14.20    5.80
   0 -10  -6   19.90    5.60
   0 -10   6    8.10    5.60
   0 -10  -6   16.90    5.50
  -1  10   6   44.20    7.10
   1 -10   6   48.50    7.50
  -1 -10  -6   43.60    6.30
   1  10  -6   39.30    6.70
   1  10  -6   44.30    6.90
  -1 -10  -6   47.10    6.80
   1 -10  -6   36.50    6.40
   1 -10  -6   43.70    6.90
   1  10   6   48.80    7.30
  -1  10  -6   39.90    6.30
  -1 -10   6   30.80    6.70
  -1  10  -6   40.50    7.20
  -2 -10  -6   13.80    5.50
   2  10  -6   15.10    5.90
  -2 -10  -6   17.00    6.20
  -2  10   6   25.90    6.20
   2 -10   6   23.60    6.10
  -2 -10  -6   24.70    5.50
   2  10  -6   15.40    5.70
   2  10   6   20.00    6.10
   2 -10  -6   19.20    6.10
  -2 -10   6   22.90    7.10
  -2  10  -6   23.40    5.50
   2 -10  -6   22.20    5.70
   2  10   6   23.60    5.50
  -2 -10   6   20.60    4.40
   3  10  -6   87.79   12.70
   3 -10   6   81.99   12.80
  -3 -10  -6  116.29   12.80
  -3  10   6  104.29   12.80
  -3 -10  -6   97.39   10.00
   3  10  -6   92.29   11.70
   3 -10   6   93.79   12.80
  -3 -10   6   90.69   10.30
   3  10   6   81.69   11.80
  -3  10  -6   81.99   11.50
   3 -10  -6   72.19   12.00
   3  10   6   75.49   12.80
   3 -10  -6   78.19   11.40
  -3 -10   6   88.59   12.70
   4  10  -6  123.09   16.80
  -4 -10  -6  131.49   14.70
   4 -10   6  135.29   15.30
   4 -10   6  138.89   15.90
  -4  10   6  128.79   15.50
   4  10  -6  125.29   15.60
   4  10   6  125.19   15.10
  -4 -10   6  115.79   15.70
   4 -10  -6  128.69   14.00
   4  10   6  135.69   21.90
  -4 -10   6  101.89   16.20
  -4  10  -6  117.59   14.40
   4 -10  -6  114.09   14.80
   0  11   6  188.08   17.50
   0  11  -6  178.88   16.40
   0 -11  -6  182.18   16.60
   0 -11  -6  183.98   16.40
   0 -11   6  203.38   17.50
   0  11  -6  187.58   17.10
   1  11  -6   57.29    8.60
   1 -11   6   51.29    8.70
   1  11  -6   60.59    8.30
  -1  11   6   62.39    9.00
  -1 -11  -6   55.79    7.80
  -1 -11  -6   62.99    8.90
   1 -11  -6   36.30    7.70
  -2  11   6  421.96   29.40
  -2 -11  -6  410.86   32.50
   2 -11   6  417.46   29.70
  -2 -11  -6  411.56   29.20
   2  11  -6  406.66   29.00
   2  11  -6  392.96   29.10
   2 -11  -6  372.96   29.20
  -2  11  -6  380.16   28.40
   2  11   6  385.16   29.50
   2 -11  -6  381.76   28.70
  -2 -11   6  401.16   29.50
   3 -11   6   96.79   14.90
   3  11  -6   92.19   14.10
  -3 -11  -6  112.39   14.40
  -3  11   6   89.09   14.40
   3  11  -6   82.89   13.00
   3 -11   6   88.49   14.00
   3  11   6   66.79   10.70
  -3  11  -6   81.69   13.40
  -3 -11   6   77.99   13.90
   3 -11  -6   97.29   14.00
   3 -11  -6   83.99   13.30
   0  12  -6   12.50    7.40
   0 -12  -6    3.50    6.60
   0  12   6    8.30    7.70
   0 -12  -6    2.00    7.20
   0 -12   6   -2.50    7.70
   1  12  -6  101.49   14.40
   1 -12   6  134.49   16.50
  -1 -12  -6  133.39   14.80
  -1 -12  -6  107.39   14.70
   1 -12   6  108.09   16.00
  -1  12   6  112.99   15.20
   1 -12  -6  104.09   14.80
   1  12   6   89.09   14.80
  -1  12  -6   91.59   14.40
  -1 -12   6  123.39   15.50
   1 -12  -6   89.99   15.10
   2 -12   6   43.90    9.80
   2 -12   6   52.69   13.00
   2  12  -6   44.00    9.60
  -2  12   6   41.40   10.00
  -2 -12   6   42.30   11.40
   2 -12  -6   27.50    9.30
   2 -12  -6   32.80    8.40
  -2  12  -6   31.90    8.80
   0   0   7    0.30    0.60
   0   0   7    0.10    0.80
   0   0  -7   -0.20    1.00
   0   0   7   -1.20    0.90
   0   0  -7   -0.60    0.60
   0   0   7   -0.60    1.30
   0   0  -7   -1.00    1.20
  -1   0  -7   21.00    2.70
   1   0  -7   22.10    2.30
  -1   0   7   20.30    1.90
   1   0  -7   24.00    2.80
   1   0   7   22.40    2.20
  -1   0  -7   20.10    2.00
   1   0   7   22.10    3.20
  -1   0   7   20.60    2.90
   1   0  -7   18.80    2.80
  -1   0   7   20.90    2.60
  -1   0  -7   23.20    3.30
   1   0   7   20.90    2.00
  -1   0   7   22.00    2.00
  -1   0  -7   22.80    2.50
   2   0   7  397.86   25.30
  -2   0   7  373.66   25.10
   2   0  -7  406.46   25.10
  -2   0  -7  384.66   25.30
   2   0  -7  368.66   24.80
   2   0  -7  379.06   24.80
   2   0  -7  379.46   24.70
   2   0   7  389.56   24.40
  -2   0  -7  374.06   24.50
  -2   0  -7  373.86   24.80
   2   0   7  387.66   24.50
   2   0   7  375.86   24.80
   3   0   7  793.42   51.59
  -3   0  -7  763.02   51.59
   3   0  -7  819.02   52.09
  -3   0  -7  818.12   51.29
   3   0  -7  849.81   51.79
   3   0   7  817.22   52.09
  -3   0   7  795.72   52.19
   3   0   7  895.41   51.89
  -3   0   7  794.02   51.69
   3   0   7  833.02   51.29
   3   0   7  792.42   52.39
   3   0  -7  790.92   51.89
   3   0  -7  780.32   51.79
  -3   0  -7  803.12   51.79
  -4   0   7  495.85   30.20
   4   0   7  444.16   31.80
   4   0  -7  457.65   31.70
  -4   0  -7  486.95   31.40
   4   0  -7  493.95   31.60
   4   0  -7  470.25   30.20
   4   0  -7  457.15   31.40
  -4   0   7  499.45   31.20
  -4   0   7  466.05   32.00
   4   0   7  474.15   30.50
  -4   0  -7  474.05   31.20
   4   0   7  470.65   30.60
   4   0   7  495.95   32.20
   4   0   7  492.15   31.20
   4   0   7  471.85   31.40
   4   0  -7  494.75   31.30
   5   0   7    7.20    4.90
  -5   0   7    5.50    4.30
  -5   0   7    5.20    1.80
  -5   0  -7    2.10    3.20
   5   0   7    2.60    2.20
   5   0  -7    4.00    1.70
   5   0   7    2.20    1.80
   5   0   7    2.30    3.20
  -5   0   7    5.00    3.20
  -5   0  -7    3.80    3.60
   5   0  -7    1.80    3.20
   5   0  -7    5.30    3.50
   5   0   7    5.70    3.60
  -6   0   7  682.73   45.30
   6   0   7  720.73   45.90
  -6   0  -7  599.54   44.70
   6   0   7  670.23   42.70
   6   0   7  677.53   44.30
   6   0  -7  680.43   44.70
  -6   0   7  661.73   43.90
   6   0  -7  636.74   42.70
   6   0  -7  697.33   43.90
   6   0   7  687.83   42.90
  -7   0   7   37.30    8.40
   7   0   7   32.30    9.00
  -7   0  -7   37.60    6.60
   7   0   7   29.80    6.60
   7   0  -7   33.00    7.30
   7   0  -7   31.00    6.40
   0  -1  -7 4498.45  274.67
   0   1  -7 4330.17  274.07
   0   1  -7 4433.86  274.17
   0  -1  -7 4063.89  274.47
   0  -1   7 4295.97  274.27
   0  -1   7 4255.27  274.27
   0   1  -7 4443.36  274.57
   0  -1   7 4299.37  274.17
   0  -1  -7 4312.47  274.27
   0   1   7 4456.55  274.57
   0  -1   7 4591.14  274.57
   0   1   7 4319.97  274.47
   0   1   7 4425.66  274.27
   0   1   7 4306.77  274.47
   0   1  -7 4543.45  274.37
  -1   1   7  197.68   12.70
   1  -1   7  192.08   13.00
   1   1  -7  193.98   12.90
  -1  -1  -7  202.78   12.90
   1  -1   7  204.58   12.60
   1   1  -7  185.88   13.20
  -1   1   7  190.68   13.20
  -1   1   7  192.18   13.30
   1  -1   7  213.88   13.60
   1   1  -7  192.98   12.80
   1  -1   7  201.48   12.60
  -1  -1  -7  203.78   13.10
   1  -1   7  199.68   13.10
   1   1  -7  206.98   13.20
  -1  -1  -7  201.68   12.90
  -1  -1  -7  186.78   13.50
  -1   1   7  205.78   13.10
   1   1   7  191.08   12.90
  -1  -1   7  195.68   13.30
  -1   1  -7  197.38   13.60
   1  -1  -7  187.68   12.90
   1  -1  -7  190.48   12.70
  -1   1  -7  196.38   13.10
  -1  -1   7  187.78   13.10
   1  -1  -7  198.08   13.20
   1   1   7  201.48   13.10
   1   1   7  192.08   12.80
   1   1   7  199.18   13.50
   1  -1  -7  187.68   13.20
  -1  -1   7  188.68   12.80
  -1   1  -7  192.78   13.10
  -2   1   7 3755.62  250.47
   2  -1   7 4122.59  250.07
   2   1  -7 3972.90  249.88
  -2  -1  -7 3928.11  250.37
  -2  -1  -7 4051.89  249.88
   2   1  -7 3808.12  250.47
   2   1  -7 3976.90  250.27
   2   1  -7 4095.09  250.27
  -2  -1  -7 3965.30  250.17
  -2  -1  -7 4010.20  250.77
  -2   1   7 4120.39  250.37
  -2   1   7 4004.20  250.37
   2  -1   7 3969.00  250.67
   2  -1   7 3902.61  250.27
   2  -1  -7 3900.11  250.27
  -2  -1   7 4112.09  250.67
   2   1   7 3840.72  250.37
  -2   1  -7 4077.29  250.37
  -2   1  -7 3996.20  250.67
  -2  -1   7 4143.29  249.88
  -2  -1   7 4085.99  250.27
   2   1   7 4224.68  250.77
  -2   1  -7 3888.91  250.17
   2  -1  -7 3507.85  250.47
   2   1   7 4087.09  249.97
  -2  -1   7 3935.71  250.17
   2   1   7 4083.09  250.17
   3   1  -7 1009.20   61.09
   3   1  -7  978.00   60.49
   3  -1   7 1008.90   61.49
  -3  -1  -7  999.60   60.49
   3  -1   7 1001.60   60.89
   3  -1   7 1005.50   60.79
   3  -1   7  947.81   61.09
   3   1  -7 1018.00   61.29
  -3   1   7 1007.20   61.19
  -3  -1  -7  947.61   61.19
   3  -1   7  994.90   61.69
   3   1  -7  992.10   61.49
  -3   1   7  980.60   61.59
  -3  -1  -7  969.90   61.09
   3   1   7  904.31   61.39
  -3  -1   7  930.01   60.99
   3  -1  -7  910.81   61.09
   3  -1  -7  919.11   61.09
   3  -1  -7  950.50   61.39
   3   1   7  960.50   61.69
  -3  -1   7  926.71   61.09
   3   1   7  941.51   60.99
  -3  -1   7  930.81   60.49
  -3   1  -7  930.61   61.19
   3   1   7  945.41   61.19
  -3   1  -7  933.51   60.89
   3  -1  -7  985.10   61.29
  -3  -1   7  898.21   61.49
   3   1   7  915.51   60.39
   4   1  -7 1493.65  100.19
   4  -1   7 1561.84  100.19
   4  -1   7 1596.34   99.19
  -4  -1  -7 1587.24   99.79
   4   1  -7 1593.34   98.99
  -4   1   7 1560.14   99.69
   4   1  -7 1612.04   99.59
   4  -1   7 1578.54   99.39
  -4  -1  -7 1570.94   99.79
   4  -1   7 1448.56   99.69
  -4   1   7 1615.24  100.29
   4  -1   7 1579.54   99.59
   4  -1   7 1604.04  100.49
   4   1  -7 1602.24   99.99
   4  -1   7 1591.14   99.69
  -4  -1   7 1621.54  100.39
   4   1   7 1667.73  100.59
   4  -1  -7 1522.95  100.09
   4   1   7 1598.24   98.79
  -4   1  -7 1576.74   99.79
   4   1   7 1536.75   99.79
   4   1   7 1486.05  100.19
  -4  -1   7 1577.84   99.49
   4   1   7 1579.74   99.69
  -4  -1   7 1602.64   98.99
   4  -1  -7 1585.34   99.79
   4  -1  -7 1562.74   99.99
   4   1   7 1576.64   98.79
   4  -1  -7 1539.15   99.89
  -5   1   7  107.19    9.40
   5  -1   7  106.69   11.20
   5  -1   7   88.29   11.40
  -5  -1  -7  120.49    9.70
   5   1  -7  110.39    7.70
   5  -1   7  110.19    9.30
   5  -1   7  113.19    9.20
   5   1  -7  115.39   10.10
   5  -1   7  102.29    9.30
   5   1  -7  111.29    9.00
   5  -1   7  109.59    8.00
  -5   1   7  113.79   10.70
   5  -1   7  105.59    8.40
  -5  -1  -7  114.59    9.90
   5   1   7   87.79    9.40
   5   1   7   91.49    9.30
   5  -1  -7   98.09    9.40
   5   1   7   90.29   10.90
   5  -1  -7   89.49    9.80
  -5  -1   7   99.79    7.70
  -5  -1   7   91.09   10.50
  -5   1  -7   93.59    9.20
  -5  -1   7  109.79    9.90
   6  -1   7  271.77   21.50
   6   1  -7  259.77   20.00
  -6  -1  -7  264.47   19.70
  -6   1   7  245.18   19.30
   6  -1   7  269.77   21.20
   6  -1   7  263.97   18.10
   6   1  -7  266.27   17.90
   6   1  -7  275.07   19.00
  -6   1   7  268.47   20.80
   6  -1   7  275.57   18.50
   7   1  -7   86.49   12.60
  -7  -1  -7   83.69   11.60
   7  -1   7   88.69   15.60
   7  -1   7   78.49   11.80
   7   1  -7   81.79   10.70
  -7   1   7   82.79   13.70
   7  -1  -7   94.49   12.70
   7   1   7  108.29   12.60
  -7   1  -7  107.69   12.30
  -7  -1   7  106.09   14.20
   7  -1  -7  112.59   12.20
   7   1   7  104.99   15.90
   0   2   7    0.10    1.10
   0  -2  -7   -0.30    1.20
   0   2   7   -0.90    1.20
   0  -2   7   -0.90    0.60
   0  -2   7   -1.90    1.30
   0   2  -7    0.40    1.30
   0   2  -7   -1.90    0.60
   0   2  -7   -3.10    1.30
   0  -2  -7    1.10    1.20
   0  -2   7   -2.20    1.20
   0  -2  -7   -0.20    1.10
   0   2   7   -0.50    1.50
   0  -2   7   -0.80    1.10
   0  -2  -7    1.70    1.50
   0   2  -7   -1.60    1.20
   0   2   7   -0.90    1.00
   1   2  -7   53.99    4.80
  -1  -2  -7   54.89    4.70
   1   2  -7   48.70    4.50
   1  -2   7   53.39    4.70
  -1   2   7   56.99    4.90
   1  -2   7   48.10    5.20
  -1  -2  -7   48.40    5.10
   1  -2   7   51.69    4.00
  -1   2   7   50.59    4.80
  -1  -2  -7   48.60    4.70
  -1  -2  -7   53.39    4.40
  -1   2   7   51.99    4.20
   1   2  -7   49.50    4.50
   1  -2   7   52.99    4.60
  -1   2   7   49.00    4.70
   1   2   7   68.29    4.80
   1  -2  -7   69.29    4.80
   1  -2  -7   68.69    4.90
   1   2   7   68.09    4.40
   1   2   7   71.49    5.40
  -1  -2   7   69.79    4.80
  -1   2  -7   71.29    5.00
   1  -2  -7   72.29    5.00
   1   2   7   68.49    4.90
  -1  -2   7   69.59    4.70
  -1  -2   7   71.19    4.50
  -2   2   7  551.24   33.90
   2   2  -7  545.65   33.80
  -2   2   7  547.65   33.10
  -2  -2  -7  556.14   33.20
   2  -2   7  556.54   33.70
   2  -2   7  579.04   34.30
   2   2  -7  548.25   33.80
   2  -2   7  564.94   33.40
  -2   2   7  550.94   33.90
  -2  -2  -7  537.45   33.80
  -2  -2  -7  565.64   33.90
   2   2  -7  586.64   34.10
   2  -2   7  563.54   33.80
   2  -2   7  537.15   33.60
   2   2  -7  564.54   33.50
  -2   2   7  526.25   34.00
   2   2   7  487.75   33.20
  -2   2  -7  495.65   33.70
   2  -2  -7  481.05   33.70
  -2   2  -7  497.45   34.10
   2   2   7  513.15   34.20
   2  -2  -7  488.65   33.80
   2  -2  -7  482.75   33.10
  -2  -2   7  494.25   33.60
  -2  -2   7  508.35   33.50
   2  -2  -7  490.35   33.80
  -2  -2   7  484.85   34.00
   2   2   7  497.35   33.70
   2   2   7  486.05   33.80
  -2   2  -7  458.35   33.80
   3  -2   7  154.28   12.20
   3  -2   7  153.18   11.80
   3   2  -7  156.58   11.80
   3   2  -7  150.18   11.30
   3  -2   7  156.58   11.50
   3  -2   7  163.08   12.70
   3   2  -7  152.08   12.10
   3  -2   7  157.58   11.60
  -3   2   7  156.78   12.40
  -3   2   7  161.98   12.20
  -3  -2  -7  161.68   12.00
   3   2  -7  159.78   12.30
   3  -2   7  154.28   11.50
  -3   2   7  161.98   12.00
  -3  -2  -7  145.29   11.90
   3   2   7  183.38   12.20
  -3  -2   7  188.28   11.80
  -3  -2   7  194.78   12.80
   3   2   7  177.68   12.90
  -3  -2   7  187.38   11.40
  -3   2  -7  187.78   12.20
   3   2   7  193.38   12.20
   3  -2  -7  191.78   12.20
   3   2   7  187.38   12.50
  -3  -2   7  182.18   12.10
   3  -2  -7  186.98   12.30
  -3   2  -7  189.68   12.00
  -4   2   7  439.26   28.80
   4   2  -7  440.66   28.10
   4  -2   7  455.95   28.30
   4  -2   7  470.95   29.70
   4   2  -7  412.16   29.20
   4  -2   7  435.16   28.50
   4  -2   7  422.06   29.20
  -4  -2  -7  440.36   28.80
   4   2  -7  452.05   29.00
  -4   2   7  447.86   29.20
   4  -2   7  450.15   28.60
   4  -2   7  427.36   28.60
   4  -2   7  454.85   28.50
  -4  -2  -7  451.25   28.90
   4   2  -7  442.16   28.40
   4  -2  -7  427.36   29.10
   4  -2  -7  415.26   28.80
   4  -2  -7  425.66   29.00
  -4  -2   7  446.96   29.50
   4   2   7  431.26   29.60
   4   2   7  388.66   29.10
  -4  -2   7  410.76   28.70
  -4   2  -7  435.56   28.80
   4   2   7  428.46   28.90
  -4  -2   7  435.06   28.40
   4  -2  -7  445.06   28.80
   4   2   7  422.26   28.80
  -4  -2   7  433.46   28.00
   5  -2   7   98.79   11.00
   5   2  -7  115.29   10.60
   5  -2   7  102.09    9.70
   5  -2   7  103.09   11.40
  -5   2   7  105.49    9.90
   5  -2   7  103.29    8.90
   5  -2   7  111.39    9.50
  -5  -2  -7  109.49   10.60
  -5   2   7  112.59   11.00
   5   2  -7  110.59    9.40
   5  -2   7  115.59    9.70
   5  -2   7  106.79    9.80
   5   2  -7   98.29    9.70
  -5  -2   7  150.08   12.30
   5  -2  -7  138.19   11.90
   5   2   7  148.79   12.10
   5   2   7  134.39   14.50
   5  -2  -7  141.09   11.40
   6   2  -7  110.19   12.00
   6   2  -7   95.19    9.70
  -6   2   7  102.89   12.50
   6  -2   7   97.99   10.40
   6  -2   7   94.19   13.50
   6   2  -7   97.89   10.30
  -6  -2  -7   92.89   11.40
   6  -2  -7  144.89   12.60
  -6  -2   7  131.79   13.20
   6   2   7  130.39   13.80
   6  -2  -7  139.29   11.60
   6   2   7  147.09   11.90
  -6  -2   7  141.89   11.30
  -6   2  -7  132.19   16.80
  -6  -2   7  138.49    9.80
   7  -2   7   45.30    6.60
   7  -2   7   45.90    9.80
   7   2  -7   48.30    8.60
   7   2  -7   42.90    6.30
  -7   2   7   43.70    8.50
   7  -2   7   39.90    7.00
  -7  -2  -7   47.70    7.40
  -7  -2   7   32.40    9.10
   7   2   7   41.90   10.10
   7  -2  -7   34.40    7.70
   7   2   7   27.60    7.20
   7  -2  -7   32.70    7.20
   0   3   7 1208.68   76.29
   0   3  -7 1132.99   76.49
   0   3   7 1160.98   76.39
   0  -3   7 1224.38   75.99
   0   3   7 1228.68   76.29
   0   3  -7 1146.19   76.39
   0   3  -7 1254.37   75.99
   0  -3  -7 1245.68   76.29
   0  -3  -7 1162.18   76.39
   0  -3  -7 1282.17   76.49
   0   3  -7 1206.28   76.39
   0   3   7 1254.17   76.39
   0  -3   7 1222.08   76.49
   0  -3  -7 1240.68   76.29
   0  -3   7 1157.38   76.39
   0  -3   7 1187.98   76.39
  -1  -3  -7  575.34   36.20
   1  -3   7  530.55   36.40
  -1  -3  -7  563.14   36.50
   1  -3   7  601.54   35.80
   1  -3   7  605.64   36.50
  -1  -3  -7  475.55   37.30
   1   3  -7  589.54   36.10
  -1   3   7  580.24   36.00
  -1   3   7  589.74   36.40
   1   3  -7  573.64   36.30
   1   3  -7  598.64   36.30
   1  -3   7  577.74   36.30
  -1   3   7  597.64   36.40
  -1  -3  -7  596.94   36.00
   1  -3   7  608.54   36.30
   1   3  -7  586.44   36.20
  -1   3   7  592.14   36.20
  -1  -3   7  542.45   36.20
   1   3   7  557.64   36.30
  -1   3  -7  531.85   36.30
   1   3   7  563.74   36.30
  -1  -3   7  541.85   36.30
  -1   3  -7  543.95   36.40
   1   3   7  562.54   36.00
   1  -3  -7  520.35   36.20
   1  -3  -7  545.15   36.10
   1  -3  -7  536.55   36.20
  -1  -3   7  540.05   36.20
   1   3   7  576.04   36.50
  -1  -3   7  555.84   36.00
  -1   3  -7  563.44   35.80
   1  -3  -7  548.25   35.90
  -2   3   7 1347.07   92.09
   2  -3   7 1409.06   92.89
  -2  -3  -7 1415.06   91.99
  -2   3   7 1324.37   92.69
   2   3  -7 1308.47   92.49
   2  -3   7 1349.86   92.49
   2  -3   7 1323.87   92.19
   2   3  -7 1362.56   92.79
  -2   3   7 1343.27   92.69
   2  -3   7 1367.36   92.89
   2   3  -7 1372.16   92.49
  -2  -3  -7 1368.96   92.69
   2   3  -7 1348.37   92.59
  -2  -3  -7 1258.67   92.59
   2  -3   7 1339.37   92.59
  -2   3   7 1391.36   92.59
   2   3   7 1570.34   92.79
   2  -3  -7 1525.75   92.69
  -2   3  -7 1549.54   92.79
   2   3   7 1612.64   93.09
  -2   3  -7 1565.44   93.09
   2   3   7 1617.64   92.89
  -2  -3   7 1638.44   93.09
  -2  -3   7 1530.85   92.59
  -2  -3   7 1592.14   92.59
   2  -3  -7 1593.64   92.09
   2  -3  -7 1586.14   92.79
   2   3   7 1517.95   92.79
  -2  -3   7 1580.34   92.59
   2   3   7 1536.05   92.09
   2  -3  -7 1592.24   92.69
  -2   3  -7 1642.64   92.29
   3   3  -7  333.37   23.70
  -3   3   7  326.07   24.40
  -3   3   7  340.97   24.20
  -3  -3  -7  342.97   24.00
   3   3  -7  324.17   24.20
   3   3  -7  330.57   24.10
   3  -3   7  324.77   24.40
   3  -3   7  313.87   23.70
   3  -3   7  323.67   24.20
  -3  -3  -7  308.07   24.00
   3  -3   7  323.87   23.80
  -3   3   7  336.57   24.10
   3  -3   7  326.97   23.50
   3  -3   7  317.37   24.00
   3   3   7  399.46   24.80
  -3  -3   7  405.06   23.90
  -3   3  -7  397.16   24.20
  -3  -3   7  415.86   24.20
   3   3   7  358.26   26.30
   3  -3  -7  418.66   24.40
   3  -3  -7  408.36   24.20
   3   3   7  399.16   24.50
   3  -3  -7  406.96   24.50
  -3  -3   7  407.36   23.80
   3  -3  -7  404.26   23.10
  -3  -3   7  403.36   24.70
   3  -3  -7  405.06   23.10
   4  -3   7 1003.80   62.99
   4   3  -7  984.30   63.79
  -4  -3  -7 1048.70   63.49
   4   3  -7 1048.70   63.69
   4   3  -7  998.40   62.89
   4   3  -7  982.80   62.99
   4  -3   7  947.81   63.59
  -4   3   7 1025.40   63.69
  -4  -3  -7 1009.30   63.59
   4  -3   7  948.41   63.19
   4  -3   7 1043.60   63.79
   4  -3   7 1012.00   63.09
  -4   3   7  955.50   63.39
   4  -3   7  980.10   63.09
   4  -3   7 1033.20   63.99
  -4  -3   7  915.11   63.29
  -4  -3   7  964.40   62.89
   4  -3  -7  959.00   63.39
   4   3   7  962.20   63.49
   4  -3  -7 1001.60   63.49
   4   3   7 1012.30   64.09
  -4  -3   7 1033.90   64.09
   4  -3  -7  989.40   62.19
   4   3   7  949.40   63.79
   4   3   7  980.50   63.39
   4  -3  -7  972.40   62.19
   4  -3  -7  949.11   63.49
  -4  -3   7  988.30   62.79
   5  -3   7  178.98   13.30
   5   3  -7  173.98   12.60
   5  -3   7  164.08   12.80
   5  -3   7  162.58   13.20
   5  -3   7  171.88   14.60
   5  -3   7  164.78   14.80
   5  -3   7  178.18   13.30
   5  -3   7  177.58   14.20
  -5  -3  -7  179.38   13.50
   5   3  -7  183.58   12.70
  -5   3   7  173.38   19.30
   5   3  -7  150.88   17.50
   5  -3   7  181.48   13.20
  -5   3   7  161.58   13.50
   6  -3   7  593.74   41.20
  -6   3   7  564.24   40.40
   6  -3   7  560.04   39.10
  -6  -3  -7  579.44   39.80
   6   3  -7  605.14   40.50
   6  -3   7  586.44   39.70
   6  -3   7  592.04   40.30
   6  -3   7  569.54   39.40
   6   3  -7  580.44   38.80
   6   3  -7  563.04   38.90
   6   3   7  631.04   41.60
   6  -3  -7  615.04   40.30
  -6  -3   7  619.74   38.80
   6   3   7  618.14   40.20
  -6  -3   7  607.14   39.10
  -6  -3   7  625.94   41.00
   6  -3  -7  631.94   40.00
  -7   3   7   90.79   13.30
   7  -3   7   74.59   13.10
   7  -3   7   82.69   11.80
   7  -3   7   86.99   11.70
   7  -3   7   90.69   11.60
   7   3  -7   99.59   13.40
  -7  -3  -7   84.69   12.40
   7  -3  -7   72.19   12.60
   7  -3  -7   73.09   12.30
   7   3   7   61.79    9.50
  -7  -3   7   74.09   13.50
   7   3   7   91.89   15.90
   0   4   7   78.69    6.70
   0   4   7   83.39    6.50
   0  -4   7   84.69    6.50
   0  -4   7   83.89    6.00
   0  -4  -7   80.09    6.30
   0  -4   7   86.89    6.80
   0   4  -7   85.99    6.10
   0  -4  -7   80.29    6.60
   0   4  -7   86.69    6.50
   0  -4  -7   77.69    6.40
   0  -4   7   87.89    6.40
   0   4  -7   86.29    6.70
   0   4  -7   83.29    6.80
   0   4   7   83.59    6.30
   0  -4  -7   82.19    6.70
  -1  -4  -7  503.45   31.60
   1  -4   7  480.15   31.60
   1   4  -7  481.65   31.30
  -1  -4  -7  497.65   31.50
   1   4  -7  508.45   31.30
  -1   4   7  513.75   31.60
  -1  -4  -7  503.65   31.10
  -1  -4  -7  457.95   31.30
   1  -4   7  499.25   31.40
   1  -4   7  482.95   31.00
  -1   4   7  486.65   31.20
   1   4  -7  510.75   31.50
  -1   4   7  496.65   31.10
   1   4  -7  475.15   31.40
   1  -4   7  509.95   31.50
  -1   4   7  462.75   31.40
  -1   4  -7  471.05   31.60
  -1   4  -7  465.15   31.40
   1   4   7  464.85   31.50
   1   4   7  493.05   31.50
   1  -4  -7  494.45   31.50
   1  -4  -7  464.05   31.40
   1   4   7  482.55   31.50
   1   4   7  478.55   31.10
  -1  -4   7  482.15   31.40
   1  -4  -7  463.85   31.20
  -1  -4   7  468.35   31.30
   1  -4  -7  472.75   31.10
  -1  -4   7  497.35   31.20
  -1   4  -7  488.85   30.90
  -1   4  -7  496.05   31.60
  -1  -4   7  474.25   31.50
   2  -4   7  208.68   14.30
  -2   4   7  207.18   14.10
   2   4  -7  208.78   14.20
  -2   4   7  210.18   13.80
   2   4  -7  208.98   14.40
   2  -4   7  208.18   14.20
   2   4  -7  206.18   14.40
   2  -4   7  216.28   14.60
   2  -4   7  206.98   14.50
  -2  -4  -7  197.88   14.30
   2   4  -7  202.58   14.10
  -2  -4  -7  208.78   13.50
   2  -4   7  200.28   13.80
  -2   4   7  213.48   14.60
  -2   4   7  198.88   14.40
  -2  -4  -7  216.08   14.50
  -2  -4  -7  205.38   13.50
  -2  -4   7  214.18   14.20
   2   4   7  220.48   14.40
  -2   4  -7  209.58   13.80
  -2  -4   7  203.58   14.30
   2   4   7  200.78   14.40
  -2  -4   7  208.88   14.10
  -2   4  -7  191.08   14.40
   2  -4  -7  209.28   14.40
   2  -4  -7  204.88   13.70
   2   4   7  214.98   14.50
   2  -4  -7  204.78   14.50
   2  -4  -7  204.48   14.00
   2   4   7  210.38   14.70
  -2  -4   7  209.48   14.50
  -3   4   7  380.36   25.70
  -3   4   7  398.46   25.70
   3  -4   7  401.56   26.00
   3   4  -7  392.26   25.80
   3  -4   7  421.56   26.20
   3  -4   7  421.76   26.20
  -3  -4  -7  359.06   25.70
   3   4  -7  387.66   25.40
  -3  -4  -7  415.56   25.80
  -3   4   7  393.56   24.90
   3  -4   7  394.76   25.60
   3  -4   7  390.86   25.30
   3  -4   7  411.86   25.70
   3   4  -7  398.96   28.40
  -3   4   7  399.36   25.90
   3   4  -7  396.86   25.40
  -3  -4   7  378.66   26.10
   3  -4  -7  352.56   25.70
   3   4   7  365.56   25.90
   3   4   7  381.66   26.20
   3   4   7  378.06   25.90
   3  -4  -7  394.26   25.90
  -3  -4   7  351.46   27.50
  -3  -4   7  371.76   25.30
   3  -4  -7  378.76   24.80
   3   4   7  363.36   25.80
  -3   4  -7  373.26   25.80
   3  -4  -7  386.06   25.60
  -3  -4   7  385.46   25.50
   4   4  -7   22.40    4.50
   4  -4   7   17.90    3.70
   4  -4   7   22.10    4.10
   4   4  -7   21.70    4.60
  -4   4   7   19.50    4.10
   4  -4   7   20.30    4.10
   4  -4   7   19.10    3.80
   4  -4   7   22.90    3.60
   4   4  -7   21.10    3.50
  -4  -4  -7   19.70    3.90
   4  -4   7   25.40    5.00
  -4  -4  -7   21.80    4.40
   4  -4   7   24.20    3.60
  -4   4   7   23.50    4.40
   4   4  -7   19.70    3.40
  -4   4   7   16.70    4.30
   4   4   7   37.90    6.20
  -4  -4   7   30.90    4.70
  -4  -4   7   32.40    5.00
   4  -4  -7   36.80    6.30
   4   4   7   33.40    5.50
   4  -4  -7   17.20    4.00
   5  -4   7  180.28   15.00
   5   4  -7  198.28   14.30
   5  -4   7  162.88   13.10
   5   4  -7  178.68   12.40
  -5   4   7  183.38   15.50
   5  -4   7  183.28   13.40
   5  -4   7  174.78   14.50
   5   4  -7  188.38   13.90
  -5  -4  -7  167.18   13.50
   5  -4   7  177.08   13.20
   5  -4   7  179.88   13.40
   5  -4   7  176.38   13.00
   5  -4   7  191.58   14.00
   5  -4  -7  139.59   13.90
  -5  -4   7  162.58   14.60
   5   4   7  166.38   15.30
   5  -4  -7  149.29   13.70
   5  -4  -7  148.29   11.20
  -5  -4   7  152.18   12.60
   5  -4  -7  154.48   11.30
  -5  -4   7  157.48   12.60
   5   4   7  157.88   13.80
   5  -4  -7  126.39   17.10
  -6   4   7  302.17   22.30
   6  -4   7  312.37   21.50
   6   4  -7  313.07   22.50
   6  -4   7  313.77   21.30
   6  -4   7  328.57   22.00
  -6  -4  -7  300.97   21.50
   6   4  -7  311.47   20.10
   6  -4   7  309.07   23.50
   6   4  -7  280.97   20.70
  -6  -4   7  262.27   20.40
   6   4   7  285.07   23.50
   6  -4  -7  259.07   21.70
  -6  -4   7  254.07   22.60
   6  -4  -7  249.88   21.40
   6   4   7  257.97   21.70
  -7  -4  -7   41.10    8.30
   7  -4   7   50.89    8.60
   7  -4   7   49.60    8.70
   7   4  -7   56.69    9.80
   7  -4   7   45.70    9.00
   7  -4   7   46.90   11.10
  -7   4   7   56.39    9.60
   7  -4  -7   67.49    9.40
   7   4   7   70.09   12.20
   7  -4  -7   72.09   12.30
   7   4   7   74.09   12.00
  -7  -4   7   84.79   13.30
   0   5  -7 1723.13  111.69
   0   5   7 1797.02  111.59
   0  -5   7 1808.92  111.69
   0   5   7 1806.12  112.09
   0   5   7 1762.62  111.89
   0  -5   7 1732.63  112.09
   0  -5   7 1790.52  111.69
   0  -5  -7 1833.52  111.89
   0   5  -7 1735.93  111.99
   0  -5  -7 1761.22  111.69
   0  -5  -7 1691.53  111.99
   0   5   7 1771.42  111.89
   0   5  -7 1805.92  111.59
   0  -5   7 1799.62  111.89
   0  -5  -7 1804.52  111.79
   0   5  -7 1708.13  112.09
   1  -5   7  886.81   53.49
  -1  -5  -7  865.81   53.89
   1   5  -7  885.01   53.79
   1   5  -7  838.72   53.49
   1  -5   7  831.32   53.69
  -1   5   7  866.01   53.89
   1  -5   7  870.11   53.39
  -1  -5  -7  850.31   53.69
  -1   5   7  848.92   53.79
  -1   5   7  900.11   53.29
   1   5  -7  887.81   53.59
  -1   5   7  881.41   53.59
  -1  -5  -7  893.31   53.39
   1   5  -7  882.71   53.79
  -1   5  -7  757.02   53.79
  -1   5  -7  781.42   53.79
   1   5   7  835.62   53.59
   1  -5  -7  808.72   53.79
   1  -5  -7  804.82   53.39
   1   5   7  784.82   53.69
  -1  -5   7  837.02   53.59
  -1   5  -7  836.32   53.29
   1  -5  -7  790.82   53.29
   1  -5  -7  802.52   53.69
  -1  -5   7  807.32   53.59
   1   5   7  840.62   53.39
  -1  -5   7  813.62   53.49
   1   5   7  820.12   53.79
  -1   5  -7  838.12   53.59
  -1  -5   7  830.42   53.79
  -2  -5  -7 1859.11  108.59
  -2   5   7 1796.62  108.99
   2   5  -7 1764.52  109.19
   2  -5   7 1803.62  109.29
   2   5  -7 1804.12  109.29
  -2  -5  -7 1777.02  109.29
   2  -5   7 1825.82  109.29
   2  -5   7 1710.53  109.49
   2   5  -7 1743.33  109.19
   2  -5   7 1734.53  109.19
  -2   5   7 1727.63  109.39
  -2   5   7 1752.02  109.49
   2  -5   7 1599.74  109.09
   2   5  -7 1759.42  109.09
  -2  -5  -7 1760.72  108.69
  -2   5   7 1801.32  108.89
  -2  -5  -7 1631.24  109.39
   2   5   7 1664.23  109.39
  -2  -5   7 1627.34  109.09
   2  -5  -7 1666.03  108.79
  -2  -5   7 1722.43  109.29
   2   5   7 1703.23  109.29
  -2  -5   7 1640.74  108.99
   2  -5  -7 1721.53  108.79
   2   5   7 1695.03  109.09
  -2   5  -7 1683.53  109.39
   2   5   7 1686.83  109.39
  -2   5  -7 1752.02  108.79
   2  -5  -7 1651.53  109.29
   2  -5  -7 1654.43  109.29
  -2  -5   7 1765.12  109.29
   3   5  -7  103.19    8.70
   3   5  -7  103.89    8.10
   3   5  -7  103.59    8.00
  -3  -5  -7   99.69    8.80
  -3   5   7  101.99    7.50
   3  -5   7  107.19    7.90
  -3   5   7   99.49    8.50
   3  -5   7  110.09    8.90
  -3  -5  -7  114.19    8.60
   3  -5   7  113.79    8.80
   3  -5   7   97.79    8.50
  -3   5   7  103.89    8.80
  -3   5   7  109.79    8.10
   3  -5   7  101.99    8.20
   3   5  -7  105.29    8.80
  -3   5  -7   92.69    7.70
   3  -5  -7   86.29    7.80
   3   5   7   82.19    8.70
   3   5   7   76.79    8.90
   3  -5  -7   79.29    7.20
  -3  -5   7   77.39    8.80
   3   5   7   80.29    8.80
   3  -5  -7   77.89    8.50
  -3  -5   7   80.59    8.20
  -3  -5   7   75.79    8.00
  -3   5  -7   75.69    8.80
  -3  -5   7   80.59    7.70
  -4   5   7  814.32   52.69
   4  -5   7  826.12   53.19
   4   5  -7  827.12   53.09
   4  -5   7  806.82   53.19
  -4  -5  -7  814.42   52.79
   4  -5   7  797.92   52.29
   4   5  -7  822.52   52.19
   4   5  -7  770.42   52.39
   4   5  -7  777.72   52.99
   4  -5   7  791.52   52.39
   4  -5   7  767.12   52.49
  -4   5   7  803.62   53.09
   4  -5   7  770.12   52.69
   4  -5   7  809.82   52.69
  -4  -5   7  791.22   52.79
   4  -5  -7  823.32   51.69
  -4  -5   7  821.32   52.19
  -4  -5   7  835.12   52.49
   4  -5  -7  857.31   52.99
   4  -5  -7  826.52   51.79
   4   5   7  790.02   53.19
   4   5   7  845.42   53.49
   4  -5  -7  867.91   52.79
   4   5   7  845.12   53.09
  -4  -5   7  856.01   53.49
   5  -5   7  400.46   27.10
   5   5  -7  405.46   26.00
   5  -5   7  407.76   28.60
   5  -5   7  369.26   26.70
   5   5  -7  395.56   27.50
   5   5  -7  368.26   26.50
   5  -5   7  403.76   28.90
  -5  -5  -7  398.36   27.00
   5  -5   7  387.06   27.30
   5  -5   7  346.27   27.30
  -5   5   7  402.86   27.20
   5  -5  -7  386.76   25.40
   5  -5  -7  385.76   25.40
  -5  -5   7  389.86   26.10
  -5  -5   7  390.46   27.90
  -5  -5   7  410.96   26.60
   5   5   7  395.56   27.40
   5  -5  -7  405.06   27.40
   5  -5  -7  353.26   27.10
   5   5   7  408.16   28.50
   6   5  -7  249.97   17.10
  -6   5   7  255.57   19.60
   6  -5   7  246.58   19.50
   6  -5   7  251.17   18.40
   6   5  -7  253.17   19.70
  -6  -5  -7  265.37   19.10
   6  -5   7  264.07   21.00
   6  -5   7  248.88   19.00
  -6  -5   7  216.48   19.70
  -6  -5   7  206.68   20.20
   6  -5  -7  202.58   18.90
   6   5   7  202.58   19.00
   6  -5  -7  210.58   19.00
   6   5   7  246.18   21.30
   7  -5   7  102.49   18.00
   7  -5   7   92.99   14.50
   7  -5   7   87.79   15.20
   7  -5   7  100.19   13.60
  -7   5   7   91.79   15.10
  -7  -5  -7   90.39   14.30
   7   5  -7   96.59   15.40
  -7  -5   7  118.99   15.70
   7  -5  -7  117.89   14.50
   7   5   7  128.69   18.90
   7   5   7  111.49   14.70
   7  -5  -7  101.59   14.90
   0  -6   7  459.15   30.90
   0  -6   7  470.65   31.20
   0   6   7  466.25   30.90
   0   6  -7  437.26   31.00
   0   6  -7  479.75   30.60
   0   6  -7  456.35   30.50
   0  -6  -7  471.45   30.90
   0  -6  -7  475.25   30.80
   0  -6   7  468.95   30.60
   0  -6  -7  471.95   31.20
   0  -6  -7  469.55   30.30
   0   6   7  484.55   31.10
   0  -6   7  483.45   30.40
   0   6  -7  476.05   31.10
   0  -6  -7  498.35   30.90
   0   6   7  477.65   30.20
  -1  -6  -7   67.09    7.40
   1  -6   7   67.19    6.50
   1   6  -7   75.09    7.30
  -1   6   7   69.29    7.00
  -1  -6  -7   72.79    6.60
  -1  -6  -7   75.39    7.20
   1   6  -7   75.89    6.90
   1   6  -7   67.99    7.00
  -1  -6  -7   77.49    6.80
   1  -6   7   76.79    6.30
   1  -6   7   76.49    7.20
   1  -6   7   75.49    7.50
  -1   6   7   75.49    7.50
   1   6   7   82.09    7.60
  -1   6  -7   86.29    6.60
   1  -6  -7   88.99    7.00
  -1   6  -7   73.09    7.50
  -1  -6   7   82.79    7.60
   1   6   7   92.89    7.00
   1  -6  -7   81.69    6.30
  -1   6  -7   81.99    7.60
  -1  -6   7   79.99    7.70
  -1  -6   7   80.39    6.80
   1   6   7   89.59    6.50
   1   6   7   82.99    7.40
   1  -6  -7   80.29    7.60
  -1   6  -7   86.59    6.70
   1  -6  -7   82.99    7.30
  -1  -6   7   86.19    6.90
   2  -6   7  282.67   22.30
  -2  -6  -7  282.67   22.50
   2  -6   7  296.37   21.70
   2  -6   7  293.77   21.90
  -2  -6  -7  299.77   21.50
  -2   6   7  311.97   21.60
   2   6  -7  303.87   22.20
   2  -6   7  301.87   22.00
   2   6  -7  302.07   22.10
  -2   6   7  300.67   22.60
  -2  -6  -7  303.97   21.70
  -2   6   7  303.07   22.00
   2  -6   7  291.67   22.60
   2   6  -7  303.17   22.40
  -2  -6  -7  308.57   22.40
   2   6  -7  285.57   22.40
   2   6   7  355.86   22.80
   2  -6  -7  387.36   22.80
   2  -6  -7  366.66   21.70
  -2  -6   7  369.76   22.50
   2   6   7  379.06   22.30
  -2  -6   7  353.36   23.10
   2   6   7  377.56   22.70
   2  -6  -7  341.77   22.70
   2  -6  -7  382.66   22.10
  -2  -6   7  381.66   22.80
  -2   6  -7  381.66   22.00
   2   6   7  371.36   22.80
  -2  -6   7  364.86   22.90
  -2   6  -7  371.96   23.00
  -3  -6  -7  169.58   13.20
   3  -6   7  174.08   13.20
   3  -6   7  178.68   13.50
   3   6  -7  165.38   13.00
   3   6  -7  171.58   13.20
   3  -6   7  165.88   12.50
   3  -6   7  166.48   12.50
   3  -6   7  164.88   12.80
  -3  -6  -7  159.58   11.30
  -3   6   7  168.08   12.30
  -3   6   7  174.38   13.60
  -3   6   7  164.48   12.40
  -3  -6  -7  158.78   13.50
   3   6  -7  175.28   12.60
   3   6  -7  176.28   13.40
  -3  -6  -7  156.48   11.70
   3  -6   7  165.08   13.10
  -3  -6   7  183.88   13.50
   3   6   7  173.18   13.50
  -3  -6   7  169.38   13.00
   3  -6  -7  164.58   12.20
   3   6   7  175.78   13.60
  -3  -6   7  165.28   13.20
   3  -6  -7  161.78   12.10
  -3   6  -7  196.18   17.10
   3  -6  -7  171.38   13.40
  -3  -6   7  179.88   13.20
  -3   6  -7  183.58   12.50
   3   6   7  176.58   13.30
   4  -6   7  386.06   31.20
  -4   6   7  420.86   28.20
   4  -6   7  432.26   28.20
  -4  -6  -7  446.96   27.90
   4  -6   7  404.36   27.40
   4  -6   7  397.46   28.00
   4   6  -7  360.76   31.70
  -4   6   7  427.96   27.30
   4  -6   7  435.36   28.20
   4   6  -7  402.16   27.50
   4   6  -7  399.06   28.00
   4   6  -7  434.16   27.00
  -4  -6   7  405.46   27.50
   4   6   7  380.56   28.20
   4  -6  -7  394.26   26.60
   4   6   7  402.96   28.10
   4   6   7  397.16   28.60
   4  -6  -7  383.26   26.60
  -4  -6   7  411.86   28.30
   4  -6  -7  386.96   28.00
   4  -6  -7  397.46   27.30
   5   6  -7   43.60    6.80
   5  -6   7   37.70    7.30
  -5   6   7   40.20    7.10
   5  -6   7   45.80    7.60
   5   6  -7   40.70    6.90
   5  -6   7   36.80    6.80
   5  -6   7   44.80   13.20
   5   6  -7   36.90    6.90
   5  -6   7   38.00    5.90
   5  -6   7   40.30    6.80
  -5  -6  -7   51.99    9.00
  -5   6   7   43.00    6.40
   5   6   7   52.79    8.20
   5   6   7   52.69    7.60
   5  -6  -7   50.29    6.10
  -5  -6   7   46.20    7.30
  -5  -6   7   47.00    6.50
   5  -6  -7   33.20    6.10
   5  -6  -7   50.99    7.10
  -5  -6   7   58.49    8.80
   5  -6  -7   47.20    7.20
   6  -6   7  239.28   19.80
   6  -6   7  240.48   19.50
  -6   6   7  248.58   19.40
  -6  -6  -7  232.48   19.00
   6  -6   7  234.98   21.00
   6  -6   7  229.88   18.70
   6   6  -7  231.28   20.20
   6  -6  -7  221.08   19.80
  -6  -6   7  228.78   19.00
   6   6   7  250.77   22.20
   6  -6  -7  238.48   19.60
  -6  -6   7  215.08   20.50
   6   6   7  226.08   19.90
   0   7  -7  248.38   16.10
   0   7  -7  212.38   16.40
   0   7  -7  220.78   15.60
   0   7  -7  239.58   16.60
   0  -7   7  234.08   16.00
   0  -7  -7  234.68   16.20
   0   7   7  239.28   16.70
   0  -7  -7  222.38   16.70
   0  -7   7  237.38   15.40
   0  -7  -7  228.18   16.20
   0  -7  -7  221.38   16.30
   0   7   7  234.08   15.00
   0  -7   7  228.68   16.80
   0  -7   7  228.88   16.30
   0   7   7  228.18   15.00
   0   7   7  215.78   16.40
  -1  -7  -7  270.97   17.60
   1   7  -7  243.08   17.00
  -1   7   7  270.27   17.90
   1  -7   7  259.57   17.50
  -1  -7  -7  256.57   18.10
   1  -7   7  266.97   17.10
   1   7  -7  283.77   17.80
   1  -7   7  276.27   18.00
  -1   7   7  266.57   16.00
  -1  -7  -7  273.47   17.10
  -1  -7  -7  272.17   17.30
   1  -7   7  271.97   16.50
   1   7  -7  247.08   17.60
   1   7  -7  275.87   17.50
  -1   7   7  253.57   17.50
  -1  -7   7  232.38   17.80
  -1  -7   7  234.08   17.30
  -1   7  -7  239.38   17.80
   1  -7  -7  220.88   16.10
  -1   7  -7  239.08   16.90
   1  -7  -7  234.78   17.20
   1   7   7  236.08   17.70
  -1   7  -7  206.58   17.60
  -1  -7   7  238.18   16.90
  -1   7  -7  234.88   16.60
   1  -7  -7  226.28   17.80
   1   7   7  206.38   17.30
   1  -7  -7  231.48   17.50
   1  -7  -7  219.98   17.60
   1   7   7  247.38   16.80
   1   7   7  234.78   16.50
   2  -7   7  518.85   31.70
   2   7  -7  523.25   32.50
  -2  -7  -7  517.45   32.80
  -2  -7  -7  531.85   31.80
   2   7  -7  516.65   32.20
   2  -7   7  518.15   31.80
  -2   7   7  503.05   32.50
  -2   7   7  517.85   32.90
  -2  -7  -7  509.05   31.90
  -2   7   7  512.15   31.50
  -2  -7  -7  482.35   33.60
   2   7  -7  543.65   32.80
   2  -7   7  509.65   32.20
   2   7  -7  499.65   32.70
   2  -7   7  502.15   33.00
  -2  -7   7  445.86   32.30
   2   7   7  479.75   32.80
   2  -7  -7  474.25   32.70
  -2  -7   7  476.45   32.30
  -2   7  -7  489.25   32.00
  -2   7  -7  481.45   33.00
   2   7   7  430.96   33.00
   2   7   7  497.15   32.40
  -2  -7   7  465.65   32.30
   2  -7  -7  461.55   31.50
  -2  -7   7  450.65   32.80
  -2   7  -7  449.76   32.80
   2  -7  -7  426.26   32.70
   2  -7  -7  477.15   32.10
   2   7   7  488.75   32.10
   3   7  -7  744.33   50.69
   3   7  -7  808.92   50.29
  -3   7   7  798.12   49.70
   3   7  -7  792.12   50.79
  -3   7   7  823.52   51.09
  -3  -7  -7  813.22   50.79
  -3  -7  -7  774.62   49.40
   3  -7   7  770.72   50.29
   3   7  -7  788.32   50.59
   3  -7   7  798.52   50.29
   3  -7   7  812.62   51.09
  -3   7   7  783.12   50.39
  -3  -7  -7  846.02   49.40
   3  -7   7  784.22   49.99
  -3  -7   7  723.13   50.49
   3  -7  -7  758.92   49.99
  -3  -7   7  780.12   50.69
   3  -7  -7  765.72   50.89
   3   7   7  723.53   50.49
  -3  -7   7  736.53   50.19
   3  -7  -7  724.83   49.70
  -3   7  -7  775.32   50.19
   3   7   7  778.52   50.79
  -3  -7   7  782.52   50.69
  -3   7  -7  770.52   51.09
   3   7   7  767.42   50.89
  -4  -7  -7  452.35   29.00
   4   7  -7  449.26   29.40
  -4   7   7  443.66   29.30
   4   7  -7  421.26   28.00
   4  -7   7  446.86   28.80
   4  -7   7  445.76   29.30
  -4   7   7  447.26   28.00
   4  -7   7  427.96   28.50
   4  -7   7  451.15   29.50
   4  -7   7  401.56   28.50
   4   7   7  415.26   29.20
   4   7   7  411.86   29.60
   4  -7  -7  385.56   29.00
  -4  -7   7  389.96   28.10
  -4   7  -7  411.56   28.30
  -4  -7   7  389.96   29.60
   4   7   7  383.36   29.50
   4  -7  -7  387.36   28.00
  -4  -7   7  407.76   29.10
   4  -7  -7  398.76   27.80
   5  -7   7  177.68   15.30
  -5   7   7  177.48   16.60
   5  -7   7  189.78   16.80
   5   7  -7  174.98   14.40
  -5  -7  -7  187.78   16.30
   5  -7   7  168.68   17.50
   5  -7   7  171.28   16.50
   5   7  -7  183.78   16.70
   5  -7   7  184.78   17.40
  -5   7   7  178.38   15.30
  -5  -7   7  209.48   17.30
   5  -7  -7  206.88   16.80
   5  -7  -7  203.08   14.30
   5   7   7  210.28   18.20
  -5  -7   7  196.88   16.10
   5   7   7  204.98   16.90
   6  -7   7  134.19   14.80
   6  -7   7  120.39   14.80
  -6   7   7   85.29   13.20
   6   7  -7  110.09   14.80
   6  -7   7  108.29   17.10
   6  -7   7  102.69   12.80
  -6  -7  -7  105.49   13.40
   6  -7  -7   89.99   13.90
  -6  -7   7   86.69   13.80
   6  -7  -7   83.89   14.30
   6   7   7   86.59   14.20
   6   7   7   77.59   12.20
  -6  -7   7  101.29   15.10
   0  -8   7   25.00    4.00
   0  -8   7   24.70    5.30
   0   8  -7   29.00    5.20
   0  -8   7   20.70    4.50
   0  -8   7   23.00    4.20
   0  -8  -7   24.40    4.90
   0   8   7   25.30    5.20
   0   8   7   25.50    5.30
   0  -8  -7   24.70    4.30
   0   8  -7   27.90    4.30
   0  -8  -7   23.20    4.90
   0   8  -7   26.50    3.60
   1  -8   7   10.40    3.60
  -1   8   7   22.60    4.50
  -1  -8  -7   10.10    4.10
  -1  -8  -7   12.30    3.60
   1   8  -7   12.80    3.80
   1  -8   7    9.90    6.80
  -1  -8  -7   11.20    3.80
   1  -8  -7    9.50    4.40
   1   8   7   12.40    2.60
   1  -8  -7    9.30    3.80
  -1   8  -7   11.80    3.50
  -1  -8   7    9.10    3.70
   1   8   7    4.40    6.90
   1   8   7    8.10    2.80
  -1  -8   7    6.40    2.90
  -1  -8   7    7.90    3.60
   1  -8  -7   13.10    3.70
  -1   8  -7    5.30    4.60
  -1  -8   7    7.10    4.30
   2  -8   7  135.09    9.00
   2  -8   7  130.29   11.40
  -2  -8  -7  131.89   11.20
   2   8  -7  127.89   10.20
  -2   8   7  121.69   10.90
  -2   8   7  141.19   11.70
  -2  -8  -7  139.99    9.90
   2  -8   7  126.99   10.60
  -2  -8  -7  129.39   10.20
   2  -8   7  131.69    9.10
   2   8  -7  133.29   11.00
   2   8  -7  146.09   13.40
   2  -8  -7  113.49   10.40
   2   8   7  116.89   10.30
  -2   8  -7  113.39   10.10
  -2  -8   7   97.09   10.70
   2   8   7  106.29   11.30
  -2  -8   7  109.29   10.20
   2  -8  -7  109.19   11.10
  -2  -8   7  103.39   10.50
   2   8   7  106.09   10.20
  -2  -8   7  103.29   11.60
  -2   8  -7  103.19   11.60
  -3   8   7   73.79    9.30
  -3   8   7   84.49    6.80
  -3   8   7   81.59   10.00
   3   8  -7   94.39    9.00
   3  -8   7   88.69    8.20
   3  -8   7   81.79    9.90
   3   8  -7   88.29   10.00
   3   8  -7   77.09    9.50
   3  -8   7   63.79   10.30
  -3  -8  -7   85.19    7.20
   3  -8   7   79.89    9.20
  -3  -8  -7   88.29    9.60
  -3  -8  -7   76.19    7.40
   3   8   7   74.39    9.80
  -3  -8   7   73.89    9.90
   3  -8  -7   57.79    9.50
  -3  -8   7   72.79    9.20
   3   8   7   69.99    9.50
   3   8   7   68.99    9.80
   3  -8  -7   65.79    7.20
  -3  -8   7   71.99    9.20
  -3   8  -7   76.49    8.70
   3  -8  -7   72.79    8.50
   4  -8   7  100.59   12.30
   4   8  -7   96.69   11.00
   4  -8   7   96.39   11.70
  -4  -8  -7  101.59   12.00
   4  -8   7   92.99   13.10
  -4   8   7   88.89   10.00
  -4   8   7  102.19   12.90
   4   8  -7   90.99   12.80
   4  -8  -7  141.19   10.80
   4  -8  -7  128.59   13.00
   4   8   7  140.89   12.80
   4   8   7  144.39   13.40
  -4   8  -7  144.79   11.60
  -4  -8   7  136.79   12.60
  -4  -8   7  138.19   12.50
  -4  -8   7  137.19   11.90
   5   8  -7   32.80    8.70
  -5   8   7   40.60    8.00
   5   8  -7   34.40    6.00
  -5  -8  -7   37.20    7.40
  -5   8   7   34.90    6.80
   5  -8   7   34.70    7.80
   5  -8   7   37.40    7.90
   5  -8   7   33.90    6.70
   5  -8   7   38.10    8.00
   5  -8  -7   40.30    5.90
   5  -8  -7   38.90    8.10
   5   8   7   42.00    8.50
   5   8   7   35.00    8.50
  -5  -8   7   42.60    7.40
  -5  -8   7   43.40    8.00
   6  -8   7   35.00    8.80
   6  -8   7   32.60    9.80
   6   8  -7   33.70   10.40
   6  -8   7   38.80    9.20
  -6  -8  -7   30.50    9.00
   6   8   7   46.40   11.20
   6   8   7   60.39   12.00
   6  -8  -7   57.99   10.30
  -6  -8   7   55.39   10.10
  -6  -8   7   53.79   10.10
   0   9  -7  295.27   21.70
   0   9  -7  303.77   19.50
   0  -9   7  317.17   22.00
   0  -9   7  277.27   21.10
   0   9   7  307.97   21.70
   0   9  -7  295.77   20.90
   0  -9  -7  299.27   21.30
   0  -9   7  284.27   19.50
   0  -9  -7  304.97   21.20
   1  -9   7  302.17   21.70
   1  -9   7  350.86   22.90
   1   9  -7  304.97   20.70
  -1  -9  -7  338.67   21.70
  -1  -9  -7  337.97   22.20
   1   9  -7  330.87   22.00
  -1  -9  -7  319.77   22.10
  -1   9   7  330.57   22.60
   1   9  -7  316.27   22.30
   1  -9  -7  285.37   22.10
   1   9   7  282.17   20.10
   1  -9  -7  269.57   22.80
  -1  -9   7  318.07   22.80
  -1   9  -7  304.07   22.50
  -1  -9   7  270.47   21.80
  -1   9  -7  299.67   21.60
   1   9   7  302.27   22.50
  -1  -9   7  294.57   20.50
  -2   9   7  286.87   22.20
   2  -9   7  290.77   22.30
  -2  -9  -7  268.27   21.90
   2  -9   7  266.97   21.60
   2   9  -7  277.77   21.90
  -2  -9  -7  275.77   20.80
  -2  -9  -7  254.47   21.20
   2   9  -7  278.87   21.90
   2   9  -7  255.67   20.80
   2   9   7  346.37   21.20
  -2   9  -7  356.96   24.30
  -2  -9   7  327.37   22.70
   2   9   7  333.17   20.90
  -2   9  -7  333.17   22.70
   2  -9  -7  325.17   21.70
   2  -9  -7  319.07   22.30
  -2  -9   7  323.07   20.90
   2   9   7  335.77   22.50
   3  -9   7  246.78   19.30
   3   9  -7  244.68   18.40
  -3  -9  -7  255.37   19.00
  -3  -9  -7  255.17   17.00
   3  -9   7  246.38   16.60
   3   9  -7  262.17   19.30
   3  -9   7  252.57   19.80
  -3   9   7  254.77   19.70
   3   9  -7  231.08   18.90
   3   9   7  239.58   18.70
   3  -9  -7  224.28   19.00
   3   9   7  223.88   18.90
   3   9   7  241.68   19.40
  -3  -9   7  235.98   18.30
  -3   9  -7  239.08   18.30
  -3  -9   7  238.78   19.40
   3  -9  -7  230.38   18.20
  -4  -9  -7  141.79   14.90
   4  -9   7  140.99   15.60
   4   9  -7  159.48   15.80
  -4   9   7  148.39   15.70
   4  -9   7  135.99   15.20
   4   9  -7  137.29   13.70
   4   9   7  153.38   15.20
   4   9   7  164.18   16.00
  -4  -9   7  138.59   16.80
  -4  -9   7  156.38   15.30
  -4   9  -7  181.08   14.50
   4  -9  -7  154.48   13.60
   4  -9  -7  148.39   15.40
   5  -9   7  277.97   21.90
   5  -9   7  248.58   22.00
  -5  -9  -7  247.38   20.90
  -5   9   7  259.37   21.60
   5   9  -7  244.28   22.10
   5   9   7  219.38   21.10
   5  -9  -7  214.88   21.30
  -5  -9   7  232.88   21.10
  -5  -9   7  240.48   21.10
   5   9   7  238.38   22.80
   0  10  -7   71.09   10.80
   0 -10  -7   65.79    9.90
   0  10   7   62.09   10.70
   0  10  -7   64.99    9.50
   0 -10  -7   67.89    9.40
   0 -10   7   66.09   10.80
  -1 -10  -7   13.40    5.50
   1 -10   7    9.20    5.20
  -1 -10  -7   16.40    5.20
  -1  10   7   14.80    5.70
   1  10  -7   11.10    5.50
   1  10  -7    8.90    5.10
  -1 -10   7   11.30    3.00
   1  10   7    6.30    5.30
  -1 -10   7   10.80    6.00
  -1  10  -7    9.00    5.40
   1 -10  -7    4.50    5.10
   1 -10  -7   12.30    5.10
  -2  10   7   20.00    6.10
   2  10  -7   18.40    5.90
  -2 -10  -7   14.20    5.20
  -2 -10  -7   14.10    5.60
   2  10  -7   15.50    5.80
   2 -10   7   11.80    6.50
  -2 -10   7   21.20    4.50
   2 -10  -7   21.20    6.50
   2 -10  -7   17.20    5.60
  -2 -10   7   22.00    6.60
  -2  10  -7   14.40    5.40
   2  10   7   16.90    5.90
   3  10  -7   66.79   11.90
  -3  10   7   83.89   12.00
   3  10  -7   68.49   10.50
  -3 -10  -7   69.29   11.20
   3 -10   7   77.29   12.00
   3 -10   7   70.29   12.40
  -3 -10  -7   74.89   11.90
  -3 -10   7   61.19    9.30
  -3 -10   7   54.89    9.40
   3  10   7   50.79    8.70
   3  10   7   60.39    9.10
  -3  10  -7   56.19    8.20
   3 -10  -7   47.40    8.40
   3 -10  -7   46.70    7.50
   4 -10   7  137.09   16.10
   4  10  -7  128.79   14.10
  -4  10   7  150.28   16.40
  -4 -10  -7  151.48   15.40
   4  10  -7  151.38   16.50
   4 -10   7  149.29   16.80
  -4  10  -7  130.19   15.00
   4  10   7  131.99   15.80
   4 -10  -7  118.99   15.90
  -4 -10   7  114.99   15.80
   4 -10  -7  128.99   14.30
  -4 -10   7  139.79   14.90
   0 -11  -7   59.49    8.60
   0  11   7   69.89   11.90
   0  11  -7   59.69    8.60
   0 -11  -7   73.49   11.30
   0  11  -7   71.79   12.30
   0 -11   7   77.19   13.10
  -1  11   7  515.45   34.20
   1 -11   7  508.45   34.40
   1  11  -7  483.05   34.00
  -1 -11  -7  510.15   33.30
  -1 -11  -7  497.95   33.80
   1  11  -7  486.85   33.50
  -1 -11   7  463.35   34.40
   1 -11  -7  454.65   33.40
   1  11   7  461.25   33.90
  -1  11  -7  447.86   34.00
   1 -11  -7  458.75   33.70
  -1  11  -7  461.65   33.00
   2  11  -7   94.29   14.10
   2 -11   7   82.09   14.30
   2  11  -7  105.59   13.90
  -2 -11  -7   99.49   13.70
   2 -11   7   93.29   14.10
  -2 -11  -7  108.89   14.80
  -2  11   7  105.49   14.00
  -2 -11   7  119.79   15.00
   2 -11  -7  128.99   14.20
  -2  11  -7  118.99   13.00
   2  11   7  123.79   14.50
   2 -11  -7  124.59   13.50
   3 -11   7  240.68   22.20
   3  11  -7  244.88   21.90
   3  11  -7  248.18   21.30
  -3  11   7  232.38   22.00
   3 -11   7  250.87   22.50
  -3 -11  -7  244.78   21.20
  -3  11  -7  271.07   21.50
  -3 -11   7  291.27   22.50
   3 -11  -7  245.98   21.00
   3 -11  -7  257.57   21.90
   3  11   7  258.77   22.40
   0 -12   7    1.60    7.40
   0 -12  -7    2.90    6.80
   0  12  -7   10.40    7.20
   0  12   7    6.30    7.50
   0 -12  -7    8.70    7.30
   1 -12   7   24.50    9.50
  -1 -12  -7   29.00    8.30
   1  12  -7   36.50    8.90
   1  12  -7   26.10    8.00
  -1  12   7   32.40    9.10
   1 -12   7   22.80    8.80
  -1 -12  -7   31.20    8.50
   1 -12  -7   31.40    8.40
   1  12   7   32.60    8.70
  -1 -12   7   28.40    8.30
   1 -12  -7   31.40    8.10
  -1  12  -7   20.20    8.00
   0   0  -8   76.19    6.40
   0   0  -8   81.59    5.90
   0   0  -8   82.99    5.60
   0   0   8   84.29    6.50
   0   0   8   83.29    6.00
   0   0   8   80.59    5.60
   0   0  -8   82.19    6.10
   0   0   8   80.39    5.90
  -1   0   8  674.33   41.00
   1   0   8  640.84   40.90
  -1   0   8  653.03   41.20
  -1   0  -8  628.24   41.00
   1   0  -8  639.94   40.90
  -1   0   8  658.73   40.70
  -1   0  -8  584.14   41.50
   1   0   8  657.43   41.50
   1   0  -8  639.64   41.20
   1   0  -8  645.04   41.30
   1   0   8  645.74   41.10
  -1   0  -8  615.04   41.10
  -1   0   8  647.14   40.80
  -1   0  -8  638.84   40.70
  -1   0   8  652.53   41.30
   1   0   8  654.83   40.70
   2   0  -8  161.38   11.30
   2   0  -8  157.68   11.40
  -2   0   8  159.88   11.70
   2   0  -8  168.68   11.60
   2   0  -8  162.48   11.20
   2   0   8  157.28   10.80
   2   0   8  163.48   10.90
  -2   0   8  156.98   11.30
  -2   0  -8  160.08   11.40
  -2   0  -8  161.68   12.00
  -2   0  -8  159.88   10.90
  -2   0  -8  158.28   10.90
   2   0   8  167.08   11.40
   2   0   8  165.58   12.00
  -3   0  -8    4.30    2.20
   3   0   8    6.00    1.40
   3   0   8    7.00    2.00
   3   0  -8    2.80    2.00
  -3   0   8    3.00    1.90
  -3   0   8    1.10    2.50
   3   0   8    3.30    2.30
  -3   0  -8    3.80    2.10
   3   0  -8    2.60    1.80
  -3   0  -8    3.50    1.60
   3   0   8    5.40    3.00
   3   0  -8    4.10    2.10
   3   0   8    5.10    1.80
   3   0  -8    4.70    2.50
   4   0   8    3.60    3.20
   4   0   8    6.80    2.50
   4   0   8    5.10    3.40
  -4   0   8    9.00    2.80
   4   0   8    4.90    2.50
  -4   0   8    8.90    3.80
   4   0  -8    5.10    2.90
  -4   0  -8    6.30    2.50
   4   0   8    7.90    1.90
   4   0  -8    8.70    3.40
   4   0  -8    3.50    2.70
   4   0  -8    6.50    3.30
  -4   0  -8    4.00    2.80
   4   0   8    6.80    1.60
   5   0  -8  112.39   10.70
  -5   0  -8  117.19   10.20
   5   0   8  108.69   10.30
  -5   0   8  118.59    9.80
  -5   0  -8  103.29   10.10
   5   0  -8  121.69   10.00
   5   0   8  119.49   11.90
  -5   0   8  110.59   11.60
   5   0   8  113.29    8.60
   5   0   8  113.99    8.30
   5   0   8  127.59    9.90
   6   0   8  283.57   20.20
   6   0   8  277.57   18.50
   6   0   8  265.37   18.20
   6   0   8  281.67   22.30
   6   0  -8  291.57   20.10
   6   0  -8  274.77   20.70
  -6   0   8  263.37   20.10
  -6   0   8  279.37   21.70
  -6   0  -8  276.27   20.30
   7   0   8  185.78   16.10
  -7   0  -8  170.78   15.70
  -7   0   8  193.48   18.10
   7   0  -8  130.79   21.70
   7   0   8  181.18   18.80
   7   0  -8  177.38   16.80
   0  -1  -8   65.29    5.50
   0  -1  -8   61.09    4.90
   0   1   8   63.69    5.50
   0  -1  -8   63.29    5.10
   0   1   8   61.89    4.90
   0   1  -8   59.59    5.40
   0  -1  -8   63.39    4.80
   0   1   8   52.79    5.00
   0  -1   8   62.49    5.10
   0  -1   8   70.19    5.60
   0  -1   8   68.99    4.90
   0   1  -8   59.29    4.40
   0   1  -8   63.59    5.20
   0   1   8   62.89    5.10
   0   1  -8   64.79    4.40
   1  -1   8 2240.18  134.29
  -1   1   8 2307.97  133.99
   1   1  -8 2262.27  134.59
   1  -1   8 2308.57  134.29
  -1   1   8 2303.57  134.29
   1  -1   8 2452.35  134.89
  -1   1   8 2124.49  134.39
  -1   1   8 2325.37  134.59
  -1  -1  -8 2109.69  134.79
   1   1  -8 2342.67  134.09
  -1  -1  -8 2262.97  134.19
   1   1  -8 2248.97  134.39
  -1  -1  -8 2358.26  134.39
  -1  -1  -8 2301.17  134.19
   1   1   8 2077.59  134.69
  -1   1  -8 1976.30  134.29
   1  -1  -8 1923.01  134.39
  -1   1  -8 1967.40  134.39
  -1  -1   8 2017.40  134.39
   1  -1  -8 2052.79  134.19
   1   1   8 1943.81  134.09
   1  -1  -8 2041.00  134.39
  -1   1  -8 1915.51  134.69
  -1  -1   8 1943.41  134.19
  -1  -1   8 1941.61  134.49
   1  -1  -8 2009.50  133.99
  -1  -1   8 2000.40  133.99
   1   1   8 1980.10  134.29
   2   1  -8  272.37   17.80
  -2   1   8  285.47   18.70
   2  -1   8  288.27   18.40
   2  -1   8  299.07   19.10
  -2  -1  -8  277.07   18.20
  -2  -1  -8  278.97   17.90
   2  -1   8  247.08   18.00
  -2  -1  -8  288.07   18.40
  -2  -1  -8  284.57   19.00
   2   1  -8  277.27   18.30
   2   1  -8  281.07   18.40
   2  -1   8  285.27   18.10
   2   1  -8  294.67   18.70
  -2   1   8  276.17   18.40
  -2   1   8  281.97   18.40
   2   1   8  282.27   18.20
   2   1   8  290.07   19.00
  -2   1  -8  269.37   18.40
   2  -1  -8  271.47   18.30
   2  -1  -8  288.97   18.50
  -2   1  -8  272.87   18.20
   2  -1  -8  273.37   18.50
  -2   1  -8  265.97   18.90
  -2  -1   8  256.57   18.70
  -2  -1   8  274.27   17.80
   2   1   8  269.67   17.90
  -2  -1   8  272.67   18.30
   3  -1   8 1217.18   84.99
  -3  -1  -8 1214.08   84.89
  -3  -1  -8 1235.18   84.39
  -3  -1  -8 1193.08   84.99
   3  -1   8 1229.98   84.69
   3  -1   8 1278.97   85.59
   3   1  -8 1241.18   84.39
   3  -1   8 1253.37   85.29
   3  -1   8 1250.67   84.59
   3   1  -8 1245.58   85.09
  -3   1   8 1278.67   85.39
   3   1  -8 1259.57   84.99
  -3   1   8 1277.87   85.09
   3   1  -8 1262.17   85.29
  -3   1  -8 1427.56   84.89
  -3   1  -8 1497.95   85.29
   3  -1  -8 1477.65   85.29
  -3  -1   8 1443.66   84.39
   3   1   8 1450.75   84.39
   3   1   8 1424.56   84.99
   3   1   8 1439.26   85.29
   3   1   8 1356.26   85.39
   3  -1  -8 1370.96   85.39
   3   1   8 1496.15   85.89
  -3  -1   8 1438.06   84.99
   3  -1  -8 1479.55   85.19
  -3  -1   8 1385.76   85.59
   3  -1  -8 1441.96   85.19
  -4  -1  -8    7.60    2.90
   4   1  -8    3.80    1.40
   4  -1   8    3.20    2.40
   4  -1   8    5.10    2.50
   4  -1   8    2.90    2.40
   4  -1   8    3.50    3.40
   4   1  -8    3.90    2.50
   4   1  -8    3.70    3.10
   4   1  -8    6.30    2.90
   4  -1   8    4.50    3.10
  -4  -1  -8    4.60    2.80
  -4   1   8    2.90    3.60
  -4   1   8    1.60    2.80
   4   1  -8    5.70    3.00
   4  -1  -8    4.70    3.20
  -4  -1   8    4.70    3.40
   4   1   8    7.10    1.50
   4   1   8    7.40    1.30
   4   1   8    4.90    3.60
  -4  -1   8    9.20    1.70
  -4   1  -8   11.30    3.00
   4  -1  -8    9.70    3.00
   4   1   8    7.20    3.60
   4  -1  -8    6.90    3.10
  -4  -1   8   10.00    2.60
   4   1   8    8.10    2.90
   4   1   8    8.80    2.80
   4  -1  -8   10.00    3.00
   5   1  -8 1017.00   69.09
  -5   1   8 1012.60   70.09
   5  -1   8  972.70   69.19
   5  -1   8  972.00   69.29
   5  -1   8 1002.10   69.09
   5  -1   8  996.80   68.69
  -5   1   8  988.40   69.29
   5   1  -8 1046.70   69.79
   5  -1   8 1012.40   68.59
   5  -1   8  988.60   70.19
   5   1  -8  983.70   68.29
  -5  -1  -8  945.81   69.29
   5  -1  -8 1264.87   69.59
  -5  -1   8 1174.88   70.69
   5   1   8 1240.18   69.59
  -5  -1   8 1205.98   69.29
   5   1   8 1210.78   70.99
   5  -1  -8 1226.58   70.09
  -5   1  -8 1240.78   69.69
   5   1   8 1174.38   69.79
   6  -1   8   10.00    3.40
   6   1  -8    7.30    4.60
   6   1  -8    8.00    2.80
   6  -1   8    6.40    5.70
   6   1  -8   10.00    4.00
   6  -1   8   10.20    3.70
  -6   1   8    9.50    5.60
  -6  -1  -8    7.90    4.60
   6   1   8   11.70    4.80
   6   1   8   10.10    6.40
  -6  -1   8    6.30    2.70
  -6  -1   8    7.80    6.10
   6  -1  -8    5.10    4.70
  -6   1  -8    6.40    4.60
   6  -1  -8   12.30    4.80
  -6  -1   8   12.00    5.00
   7  -1   8  558.44   35.50
  -7   1   8  571.44   37.00
  -7  -1  -8  568.84   35.60
   7   1  -8  574.94   35.30
   7   1  -8  560.64   36.40
   7  -1   8  588.44   38.10
   7   1   8  475.85   35.60
  -7  -1   8  447.06   36.60
   7  -1  -8  465.05   35.10
  -7   1  -8  455.75   35.30
   7  -1  -8  436.46   35.80
   7   1   8  468.85   37.50
   0  -2   8   10.90    2.00
   0   2  -8   11.90    1.30
   0  -2   8    8.30    1.70
   0  -2  -8   12.20    2.20
   0   2   8   13.70    2.20
   0   2   8    9.90    2.00
   0   2   8   17.10    2.10
   0  -2  -8   11.30    2.10
   0  -2   8    9.00    2.00
   0  -2  -8   11.30    1.80
   0  -2   8   13.10    1.20
   0   2  -8   12.30    2.00
   0   2   8   11.90    2.10
   0  -2   8    8.90    1.70
   1   2  -8   75.29    5.20
   1  -2   8   76.89    6.10
  -1  -2  -8   74.19    5.40
  -1   2   8   68.89    5.60
   1   2  -8   75.69    5.20
  -1  -2  -8   75.59    5.10
  -1  -2  -8   73.79    5.50
   1  -2   8   72.49    5.50
  -1  -2  -8   68.99    6.10
  -1   2   8   69.99    4.90
   1  -2   8   76.19    4.60
   1   2  -8   72.49    5.60
  -1   2   8   71.29    5.50
   1   2   8   61.19    5.30
  -1  -2   8   61.29    5.80
  -1   2  -8   62.09    5.60
   1  -2  -8   58.69    5.30
  -1  -2   8   66.49    5.30
   1   2   8   58.99    5.90
   1  -2  -8   62.09    5.40
  -1   2  -8   61.79    6.00
   1   2   8   61.29    5.10
  -1  -2   8   64.59    5.00
   1  -2  -8   60.09    4.90
   2   2  -8  631.54   39.50
   2   2  -8  657.73   40.10
   2  -2   8  637.04   39.40
   2  -2   8  656.43   39.90
   2  -2   8  582.94   39.40
   2   2  -8  619.94   39.80
  -2   2   8  622.54   40.00
   2  -2   8  619.14   39.80
  -2  -2  -8  641.44   39.30
  -2  -2  -8  656.73   40.40
   2   2  -8  635.54   39.80
  -2  -2  -8  562.94   40.00
  -2   2   8  630.04   39.10
  -2   2   8  609.14   39.90
  -2   2   8  646.44   40.00
   2  -2   8  668.53   40.40
  -2  -2  -8  635.24   39.90
  -2   2  -8  573.04   39.90
  -2  -2   8  637.74   39.50
  -2  -2   8  584.14   39.70
   2   2   8  609.94   39.90
   2   2   8  613.44   39.70
   2   2   8  617.94   39.30
  -2   2  -8  620.04   39.80
  -2   2  -8  610.14   40.20
   2   2   8  620.74   40.30
  -2  -2   8  592.14   39.70
  -2  -2   8  616.04   40.20
   2  -2  -8  612.34   39.90
   2  -2  -8  592.94   39.80
  -3   2   8  108.39    8.80
   3   2  -8  102.09    8.50
   3   2  -8  111.59    8.20
   3  -2   8  106.39    8.50
   3  -2   8  101.59    7.60
   3  -2   8  103.29    7.70
  -3  -2  -8  108.29    8.20
   3   2  -8  105.29    8.40
   3  -2   8  110.99    9.30
  -3  -2  -8  110.29    8.40
  -3   2   8  102.89    8.60
   3   2  -8  103.09    7.40
   3  -2   8  107.99    7.70
   3  -2   8  101.99    8.00
  -3   2   8  101.09    8.20
  -3   2  -8  100.49    8.20
   3  -2  -8   98.89    8.10
  -3  -2   8  103.79    7.50
   3   2   8  103.99    9.10
   3  -2  -8  103.09    8.40
  -3  -2   8  105.69    8.10
   3   2   8  107.99    8.20
  -3  -2   8  102.69    7.90
  -3  -2   8  105.19    9.10
   3   2   8  105.79    8.60
  -3   2  -8  106.19    8.40
   3   2   8  101.99    8.40
   3  -2  -8  105.99    8.50
  -4  -2  -8   82.29    7.60
   4  -2   8   85.09    7.00
   4  -2   8   85.49    7.20
  -4   2   8   83.59    8.50
   4  -2   8   87.59    8.80
   4   2  -8   87.99    7.20
  -4   2   8   90.89    7.50
   4   2  -8   82.19    7.90
  -4  -2  -8   80.79    7.60
   4  -2   8   84.49    6.60
   4  -2   8   83.19    6.90
   4   2  -8   91.89    8.30
   4  -2   8   86.09    8.30
   4   2  -8   80.79    6.10
   4  -2  -8   69.49    7.90
   4   2   8   75.59    7.50
   4  -2  -8   76.79    7.30
  -4  -2   8   63.69    7.10
  -4  -2   8   71.59    6.20
  -4   2  -8   82.89    7.30
  -4   2  -8   72.89    7.60
   4  -2  -8   73.79    7.50
  -4  -2   8   69.89    6.90
   4   2   8   68.59    8.10
   4   2   8   71.19    8.70
   4  -2  -8   77.09    7.80
   4   2   8   63.39    7.40
  -4  -2   8   68.19    8.50
   5  -2   8  113.09   10.10
   5  -2   8  129.39   10.20
   5  -2   8  121.89    9.50
   5  -2   8  122.99   10.00
  -5  -2  -8  112.19   11.10
  -5   2   8  121.29   10.60
  -5  -2  -8  120.09   10.60
   5  -2   8  114.09   10.40
   5   2  -8  119.49   10.00
   5   2  -8  115.89    9.00
   5   2  -8  128.79   11.30
  -5   2   8  121.79   11.60
   5  -2   8  124.99   12.20
   5  -2  -8  134.79   10.80
   5   2   8  115.89   11.00
  -5  -2   8  110.39   13.60
  -5  -2   8  126.59    9.10
   5   2   8  123.59   14.70
   5  -2  -8  122.19   12.40
  -5   2  -8  122.39   12.00
  -5  -2   8  130.49   10.20
   5   2   8  117.89   18.60
   5  -2  -8  128.19   11.70
   6   2  -8  126.09   12.40
  -6   2   8  114.99   13.10
   6  -2   8  110.99   13.80
   6  -2   8  115.99   10.50
  -6  -2  -8  120.89   11.70
   6  -2   8   87.59   13.20
   6   2  -8  110.29    9.50
   6  -2   8  103.99   14.20
   6   2  -8  115.29   10.70
   6  -2  -8  117.29   12.40
  -6  -2   8  120.29   13.30
  -6  -2   8  118.49   11.10
   6   2   8  117.79   11.70
   6  -2  -8  113.39   17.10
  -6   2  -8  118.69   11.80
   6   2   8  120.89   14.00
  -6  -2   8  124.59    9.40
  -7   2   8  186.78   18.10
   7  -2   8  173.18   19.40
   7  -2   8  177.68   16.20
  -7  -2  -8  187.78   16.80
   7  -2   8  184.18   15.30
   7   2  -8  182.28   15.40
   7   2  -8  175.08   17.70
   7  -2  -8  204.18   17.00
   7  -2  -8  187.88   17.60
   7   2   8  176.48   16.80
   7   2   8  187.98   19.80
  -7  -2   8  182.28   19.00
   0  -3   8   98.59    7.20
   0   3  -8   90.99    7.10
   0   3   8   94.49    6.90
   0   3   8   88.09    6.80
   0   3   8   97.29    7.20
   0   3  -8   95.59    6.40
   0  -3   8   93.89    6.40
   0  -3   8   99.59    7.20
   0   3   8   92.69    7.10
   0  -3  -8   91.59    6.80
   0   3  -8   88.99    7.20
   0  -3   8   97.89    7.00
   0   3  -8   94.39    7.20
   0  -3  -8   89.89    7.20
   0  -3  -8   93.29    6.90
  -1   3   8 4642.64  301.17
  -1   3   8 4790.22  301.57
   1   3  -8 4773.62  301.27
   1  -3   8 4688.23  301.67
  -1   3   8 4556.44  301.47
  -1   3   8 4699.13  301.47
   1  -3   8 4807.32  301.47
   1  -3   8 4749.72  301.47
  -1  -3  -8 4742.93  301.77
   1  -3   8 4602.04  301.07
   1  -3   8 4606.14  301.67
  -1  -3  -8 4598.44  301.47
   1   3  -8 4736.03  301.47
   1   3  -8 4636.14  301.47
  -1  -3  -8 4668.53  301.47
  -1  -3  -8 4841.32  301.17
   1   3   8 4821.32  301.57
  -1  -3   8 4700.13  301.57
   1   3   8 5013.00  301.27
   1  -3  -8 4796.22  301.47
   1   3   8 5216.18  301.77
  -1  -3   8 5147.89  301.27
  -1   3  -8 4983.50  301.87
  -1   3  -8 4739.13  301.57
   1  -3  -8 4902.11  301.47
   1  -3  -8 4653.13  301.47
  -1   3  -8 5015.80  301.07
   1  -3  -8 4912.71  301.17
   1   3   8 4874.11  301.47
  -1  -3   8 4896.71  301.57
  -1  -3   8 5036.80  301.47
   2   3  -8  190.08   12.80
   2   3  -8  196.68   12.90
   2  -3   8  198.98   12.80
  -2  -3  -8  196.78   12.10
   2   3  -8  200.78   13.20
  -2   3   8  188.18   12.10
   2   3  -8  190.78   12.60
   2  -3   8  188.18   12.20
  -2   3   8  194.08   13.10
   2  -3   8  194.38   13.30
   2  -3   8  194.38   12.20
  -2  -3  -8  182.58   12.90
  -2  -3  -8  186.48   12.90
  -2   3   8  190.68   13.00
  -2   3   8  200.18   13.10
   2  -3   8  192.68   13.20
   2  -3   8  191.38   12.80
   2   3   8  144.39   13.10
   2   3   8  140.09   12.80
  -2   3  -8  138.39   13.00
   3   3  -8 1454.15  100.89
   3   3  -8 1619.34  100.49
  -3   3   8 1643.64  100.79
  -3  -3  -8 1589.14  100.59
   3  -3   8 1649.73  100.19
   3  -3   8 1685.33  101.09
  -3   3   8 1716.83  100.89
   3  -3   8 1620.54  100.69
  -3   3   8 1628.34  100.69
   3  -3   8 1603.64  100.19
   3  -3   8 1744.43  101.09
   3   3  -8 1599.04  100.69
   3  -3   8 1637.34  100.39
  -3  -3  -8 1571.94  100.59
   3  -3  -8 1556.44   99.69
  -3  -3   8 1467.55  100.39
   3   3   8 1531.15  100.99
   3  -3  -8 1525.35   99.69
   3  -3  -8 1616.64  100.69
   3   3   8 1602.64  101.19
  -3   3  -8 1529.65  100.59
   3  -3  -8 1608.24  100.69
   3   3   8 1444.96  100.69
   3   3   8 1624.54  100.69
   3  -3  -8 1501.65  100.59
  -3  -3   8 1542.35  100.99
  -3  -3   8 1567.64  100.19
  -3  -3   8 1582.94  100.59
   4   3  -8  199.08   16.00
  -4   3   8  218.18   16.10
  -4   3   8  219.78   15.70
   4  -3   8  226.28   16.10
   4  -3   8  202.38   15.00
  -4  -3  -8  220.28   15.90
   4  -3   8  217.08   15.00
   4  -3   8  212.78   15.30
   4  -3   8  201.88   15.90
   4   3  -8  217.38   15.20
   4   3  -8  208.28   14.80
   4  -3   8  214.38   15.10
   4  -3   8  211.68   16.40
  -4  -3  -8  212.28   15.60
   4   3  -8  219.88   15.90
  -4  -3   8  219.78   15.60
   4   3   8  218.48   15.70
   4   3   8  222.88   16.70
  -4  -3   8  211.78   15.10
  -4   3  -8  229.58   15.60
   4  -3  -8  227.58   15.70
   4  -3  -8  225.68   15.90
   4  -3  -8  233.58   15.80
  -4  -3   8  228.98   16.60
   4   3   8  208.78   16.30
  -4  -3   8  213.98   14.80
   4   3   8  222.58   15.80
   5  -3   8  793.52   52.59
   5  -3   8  743.33   55.19
  -5  -3  -8  848.52   53.09
   5   3  -8  832.22   53.49
  -5   3   8  858.91   53.39
   5  -3   8  874.71   52.59
   5  -3   8  847.72   52.69
   5   3  -8  841.12   52.29
   5  -3   8  834.92   52.79
   5  -3   8  812.02   52.29
   5  -3   8  874.81   53.39
   5   3  -8  822.22   52.09
   5  -3   8  875.41   53.99
   5  -3  -8  782.32   52.89
   5  -3  -8  768.22   53.29
  -5  -3   8  791.12   51.99
  -5  -3   8  679.53   53.99
   5   3   8  783.32   52.89
  -5  -3   8  775.52   53.59
   5  -3  -8  831.72   53.29
   5   3   8  816.82   53.99
   6  -3   8   41.80    7.80
   6   3  -8   54.49    7.30
  -6   3   8   56.69   10.50
   6  -3   8   49.50    7.50
   6  -3   8   49.80    6.60
   6  -3   8   44.20    8.60
   6  -3   8   54.99   10.20
   6   3  -8   53.69    7.90
  -6  -3  -8   50.09    9.00
   6   3  -8   51.89    7.60
   6   3   8   49.99    8.90
   6  -3  -8   62.69    9.80
  -6  -3   8   65.29   11.00
  -6  -3   8   54.39    7.10
  -6  -3   8   48.70    8.70
   6   3   8   60.59    9.60
   6  -3  -8   51.19    9.30
   7  -3   8  193.58   21.40
   7   3  -8  194.98   19.30
   7  -3   8  188.68   17.80
   7  -3   8  180.28   19.40
  -7   3   8  213.68   19.70
  -7  -3  -8  191.48   18.50
   7  -3   8  190.88   17.60
   7   3   8  243.88   19.10
   7  -3  -8  246.98   19.00
   7   3   8  252.77   21.80
  -7  -3   8  243.08   20.40
   7  -3  -8  252.87   19.30
   0  -4   8    3.30    1.80
   0  -4  -8    2.70    1.70
   0   4  -8    3.20    1.50
   0   4  -8    0.70    1.60
   0   4  -8    2.80    2.10
   0  -4  -8    2.50    1.90
   0  -4   8    1.40    1.90
   0   4   8    2.60    1.80
   0  -4  -8    2.70    1.80
   0   4  -8    1.90    1.80
   0  -4  -8    2.80    2.00
   0  -4   8    3.20    1.70
   0   4   8    2.40    2.00
   0   4   8    1.80    1.70
   0   4   8    3.00    1.80
  -1   4   8   25.70    4.10
   1  -4   8   25.50    4.10
  -1   4   8   25.90    3.50
   1   4  -8   21.90    4.00
   1  -4   8   22.30    2.80
   1  -4   8   23.40    3.60
  -1  -4  -8   25.30    4.00
  -1  -4  -8   25.30    3.80
  -1   4   8   22.10    3.70
  -1  -4  -8   22.70    3.20
  -1   4   8   22.90    3.20
  -1  -4  -8   25.00    4.00
   1   4  -8   23.60    3.60
   1  -4   8   27.90    4.10
   1   4  -8   24.80    3.60
   1   4  -8   22.50    3.40
  -1   4  -8   27.00    4.30
  -1  -4   8   27.00    3.70
   1   4   8   33.20    4.30
   1  -4  -8   30.90    3.30
   1   4   8   29.70    3.80
   1   4   8   29.60    4.00
   1   4   8   28.80    3.30
  -1   4  -8   34.50    4.40
  -1  -4   8   29.50    4.00
   1  -4  -8   32.80    4.00
   1  -4  -8   30.10    3.70
  -1  -4   8   32.00    3.30
  -1   4  -8   31.90    2.80
  -1  -4   8   33.20    4.10
   1  -4  -8   28.10    3.90
   2  -4   8   40.80    4.30
   2  -4   8   41.20    3.50
  -2   4   8   40.30    4.80
  -2   4   8   38.70    4.40
   2   4  -8   34.30    4.20
  -2  -4  -8   38.70    3.70
   2  -4   8   41.00    4.30
   2   4  -8   43.30    4.80
   2  -4   8   40.20    5.20
  -2  -4  -8   42.70    4.90
   2   4  -8   40.30    4.60
  -2   4   8   38.50    3.60
  -2  -4  -8   40.80    4.70
  -2   4   8   38.80    5.00
   2  -4  -8   28.40    4.60
  -2   4  -8   25.90    4.90
  -2  -4   8   33.90    4.60
  -2   4  -8   29.20    3.50
   2   4   8   31.40    5.00
  -2  -4   8   26.20    4.00
   2  -4  -8   25.40    3.80
   2  -4  -8   27.70    3.40
   2   4   8   31.10    4.50
  -2  -4   8   26.80    4.10
   2   4   8   29.40    4.50
   2   4   8   33.10    4.80
  -2  -4   8   27.70    4.90
  -2   4  -8   25.80    4.70
   3   4  -8  410.86   27.70
   3   4  -8  416.66   28.20
   3  -4   8  453.45   28.60
   3  -4   8  426.86   28.00
  -3   4   8  430.46   28.30
  -3   4   8  436.76   27.20
   3  -4   8  422.56   27.50
  -3  -4  -8  404.36   28.10
   3  -4   8  419.26   27.50
   3  -4   8  417.46   27.90
   3  -4   8  436.56   28.10
  -3   4   8  429.06   28.10
   3   4  -8  430.46   27.80
  -3  -4  -8  424.76   28.10
  -3   4   8  419.56   28.20
   3  -4   8  427.46   28.40
   3   4  -8  444.66   28.20
  -3   4  -8  430.06   28.20
   3  -4  -8  414.26   28.10
   3   4   8  422.06   29.00
   3  -4  -8  415.56   27.10
   3  -4  -8  418.26   28.20
   3   4   8  446.06   28.20
  -3  -4   8  431.56   27.80
  -3  -4   8  415.96   28.50
   3   4   8  422.06   28.60
  -3  -4   8  410.66   27.70
   3   4   8  401.66   28.10
   3  -4  -8  426.46   27.90
  -4   4   8  138.89   11.00
  -4   4   8  135.89   10.90
   4  -4   8  144.19   11.00
   4   4  -8  122.89   11.00
   4   4  -8  125.99    9.60
   4  -4   8  134.59    9.70
   4   4  -8  139.29   10.90
  -4   4   8  121.49   10.50
   4  -4   8  133.89    9.80
  -4  -4  -8  142.29   11.60
   4  -4   8  141.09   11.60
   4  -4   8  131.09   10.80
   4  -4   8  125.19   10.00
   4  -4   8  123.19   10.10
  -4  -4  -8  131.99   10.80
   4   4  -8  131.99    9.80
  -4  -4   8  112.89   10.30
  -4   4  -8  126.99   10.70
   4   4   8  112.49   10.60
   4   4   8  107.69   11.00
  -4  -4   8  116.59   11.30
  -4  -4   8  108.29    9.70
   4  -4  -8  109.89    8.50
   4  -4  -8  115.19   10.40
   4   4   8  122.49   11.50
   4  -4  -8  111.69    8.40
  -4  -4   8  114.09    9.60
   4   4   8  117.59   10.40
   5  -4   8  148.09   14.10
   5  -4   8  160.28   12.60
  -5   4   8  149.79   14.20
   5  -4   8  174.78   13.30
   5  -4   8  159.18   13.80
   5   4  -8  152.18   12.10
   5   4  -8  153.48   12.30
  -5  -4  -8  156.78   13.20
   5   4  -8  167.58   13.90
   5  -4   8  147.19   12.60
   5  -4   8  170.28   14.70
   5  -4   8  139.79   12.80
  -5  -4   8  160.68   13.30
  -5  -4   8  162.98   12.40
   5  -4  -8  171.98   13.70
   5   4   8  177.68   15.30
   5   4   8  172.08   13.60
   5  -4  -8  154.28   14.00
   5  -4  -8  171.98   13.50
  -5  -4   8  165.78   14.40
   6  -4   8   27.00    6.20
   6   4  -8   25.20    5.00
   6  -4   8   24.80    5.50
   6   4  -8   25.70    6.50
   6  -4   8   20.40    7.30
  -6  -4  -8   28.10    6.20
  -6   4   8   17.90    6.60
   6  -4   8   26.20    6.60
   6   4   8   33.50    6.40
   6  -4  -8   27.20    6.40
  -6  -4   8   31.00    7.20
   6  -4  -8   28.30    6.20
  -6  -4   8   33.50    5.40
   6   4   8   30.40    8.20
  -7  -4  -8  357.86   26.80
  -7   4   8  340.97   27.80
   7  -4   8  363.86   26.50
   7   4  -8  372.76   27.90
   7  -4   8  348.77   26.60
   7  -4   8  372.46   27.60
   7  -4   8  359.76   29.70
   7   4   8  356.16   27.20
  -7  -4   8  352.36   28.30
   7   4   8  368.66   30.10
   7  -4  -8  355.36   27.60
   7  -4  -8  346.07   27.10
   0  -5   8  117.49    8.90
   0  -5  -8  112.39    8.70
   0   5  -8  108.99    8.80
   0   5   8  108.39    8.40
   0   5  -8  111.59    8.00
   0  -5  -8  112.09    8.40
   0   5  -8  100.99    8.30
   0  -5  -8  104.29    8.40
   0   5   8  114.79    8.80
   0   5   8  116.79    8.10
   0  -5  -8  103.79    8.30
   0  -5   8  108.89    8.20
   0  -5   8  108.19    7.90
   0  -5   8  106.19    8.40
   0   5   8  106.69    8.40
   0   5  -8  108.89    8.70
  -1   5   8 1753.42  117.79
   1  -5   8 1949.01  118.09
  -1   5   8 1845.22  117.59
   1   5  -8 1902.21  117.59
   1  -5   8 1691.93  119.29
   1   5  -8 1801.82  117.79
  -1  -5  -8 1915.61  117.79
  -1   5   8 1901.21  117.39
   1  -5   8 1903.81  117.39
   1   5  -8 1845.92  117.79
  -1  -5  -8 1844.12  117.79
  -1   5   8 1921.91  117.99
  -1  -5  -8 1897.71  117.39
   1   5  -8 1833.32  117.59
  -1  -5  -8 1908.41  117.99
   1  -5   8 1920.01  117.59
   1   5   8 1943.31  117.79
  -1  -5   8 1853.21  117.89
   1  -5  -8 1872.91  117.49
  -1  -5   8 1862.91  117.69
  -1   5  -8 1883.61  117.29
  -1   5  -8 1755.02  119.69
   1  -5  -8 1838.12  117.79
   1  -5  -8 1814.72  117.49
  -1   5  -8 1867.11  117.69
   1   5   8 1824.72  117.89
   1   5   8 1967.40  117.99
  -1  -5   8 1837.22  117.69
  -1   5  -8 1872.01  117.99
  -1  -5   8 1846.82  117.49
   2  -5   8  345.67   22.90
  -2   5   8  328.67   23.10
   2  -5   8  339.67   23.30
  -2  -5  -8  355.46   23.10
   2   5  -8  358.86   22.90
  -2  -5  -8  338.67   23.20
   2  -5   8  340.37   22.90
  -2   5   8  354.66   22.70
   2   5  -8  337.77   22.90
   2  -5   8  343.67   22.40
  -2   5   8  336.97   22.60
   2  -5   8  357.26   23.10
   2   5  -8  361.16   23.00
   2   5  -8  354.46   23.00
  -2   5   8  357.26   23.30
  -2  -5  -8  352.16   22.20
  -2  -5  -8  344.27   22.30
   2  -5  -8  321.27   23.00
  -2  -5   8  337.37   23.10
   2   5   8  342.47   23.30
  -2  -5   8  342.07   22.80
   2  -5  -8  326.77   22.50
   2   5   8  346.37   23.10
   2  -5  -8  339.17   22.40
   2   5   8  347.17   23.30
  -2   5  -8  346.27   23.30
  -2   5  -8  347.47   22.40
  -2  -5   8  332.47   22.80
   2   5   8  344.57   22.90
  -2   5  -8  342.97   23.00
  -2  -5   8  343.77   23.10
   2  -5  -8  329.47   23.10
  -3   5   8  527.75   34.20
   3   5  -8  529.85   35.10
  -3  -5  -8  514.45   35.10
   3   5  -8  540.25   35.10
   3  -5   8  516.75   34.80
  -3  -5  -8  530.55   34.90
  -3   5   8  503.45   35.10
   3  -5   8  525.15   34.80
  -3   5   8  532.85   35.20
  -3   5   8  529.15   34.70
   3  -5   8  527.35   35.20
   3  -5   8  536.95   35.20
   3  -5   8  519.55   34.40
   3   5  -8  528.85   34.80
   3   5  -8  540.05   34.60
   3  -5   8  529.65   34.80
   3  -5  -8  536.35   34.60
  -3  -5   8  542.65   34.80
   3  -5  -8  547.75   34.10
   3   5   8  527.35   35.20
   3  -5  -8  512.15   35.10
  -3   5  -8  563.94   34.40
  -3  -5   8  529.35   34.60
   3   5   8  558.54   35.40
   3  -5  -8  511.15   35.00
  -3  -5   8  547.15   35.30
   3   5   8  533.95   35.10
  -3  -5   8  513.45   34.80
   3   5   8  548.35   35.10
  -3   5  -8  548.15   35.30
   4  -5   8  274.47   19.90
   4  -5   8  282.57   21.00
   4  -5   8  256.47   20.40
  -4  -5  -8  258.17   20.70
   4   5  -8  271.97   20.00
   4   5  -8  254.57   20.10
   4  -5   8  276.57   21.40
   4  -5   8  277.17   20.70
   4   5  -8  278.67   20.90
   4  -5   8  255.27   20.60
   4   5  -8  262.67   21.00
   4  -5   8  263.47   20.40
  -4   5   8  281.37   20.60
  -4  -5   8  335.67   20.50
   4  -5  -8  321.57   19.30
   4   5   8  322.87   21.10
   4  -5  -8  317.27   19.30
  -4  -5   8  330.37   21.40
   4   5   8  303.87   21.40
  -4  -5   8  301.17   20.70
   4  -5  -8  322.57   21.10
   4  -5  -8  332.67   20.80
   4   5   8  337.87   21.90
  -4  -5   8  348.97   23.40
   5   5  -8  455.75   30.50
   5   5  -8  490.15   30.10
   5  -5   8  516.35   31.50
   5  -5   8  501.25   30.60
  -5   5   8  487.05   35.20
  -5  -5  -8  497.55   31.10
   5  -5   8  446.46   31.60
   5  -5   8  487.75   32.00
   5  -5   8  460.65   32.30
[truncated: 1,507,497 more chars]
